# Supplementary material for: 2-Amino-5-methyl­pyridinium 4-chloro­benzoate
Source: Acta Crystallogr Sect E Struct Rep Online. 2012 Dec 22;69(Pt 1):o134–5. doi: 10.1107/S1600536812051021 (PMC3588320; doi:10.1107/S1600536812051021)
Supplement: Supplementary file 1 [file e-69-0o134-sup1.cif]

##############################################################################
#                                                                            #
# This CIF contains the data in a paper accepted for publication in          #
# Acta Crystallographica Section E. It conforms to the requirements of       #
# Notes for Authors for Acta Crystallographica Section E, and has been       #
# peer reviewed under the auspices of the IUCr Commission on Journals.       #
#                                                                            #
# Full details of the Crystallographic Information File format               #
# are given in the paper "The Crystallographic Information File (CIF):       #
# a New Standard Archive File for Crystallography" by S. R. Hall, F. H.      #
# Allen and I. D. Brown [Acta Cryst. (1991), A47, 655-685].                  #
#                                                                            #
# The current version of the core CIF dictionary is obtainable from          #
# ftp://ftp.iucr.org/pub/cif_core.dic.                                       #
#                                                                            #
# Software is freely available for graphical display of the structure(s)     #
# in this CIF. For information consult the CIF software page                 #
# http://www.iucr.org/resources/cif/software.                                #
#                                                                            #
# This file may be used for bona fide research purposes within the           #
# scientific community so long as proper attribution is given to the journal # 
# article from which it was obtained.                                        #
#                                                                            #
##############################################################################
data_global
_audit_creation_method     'form.cif (version 2.0)'
_journal_data_validation_number     ?
_journal_date_recd_electronic     2012-12-12
_journal_date_accepted     2012-12-17
_journal_name_full     'Acta Crystallographica, Section E'
_journal_year     2013
_journal_volume     69
_journal_issue      1
_journal_page_first     o134
_journal_page_last     o135
_journal_paper_category     QO
_journal_paper_doi     10.1107/S1600536812051021
_journal_coeditor_code     IS5231
_publ_contact_author_name     'Ibrahim Abdul Razak'
_publ_contact_author_address
;
      School of Physics
      Universiti Sains Malaysia
      11800 USM, Penang
      MALAYSIA
;
_publ_contact_author_email     'arazaki@usm.my'
_publ_contact_author_fax     '604 6579150'
_publ_contact_author_phone     '604 6535306'
_publ_section_title
;
2-Amino-5-methylpyridinium 4-chlorobenzoate
;
loop_
    _publ_author_name
    _publ_author_footnote
    _publ_author_address
    'Kaliyaperumal Thanigaimani' ?
;
School of Physics
Universiti Sains Malaysia
11800 USM, Penang
Malaysia
;
    'Abbas Farhadikoutenaei' ?
;
School of Physics
Universiti Sains Malaysia
11800 USM, Penang
Malaysia
Department of Physics
Faculty of Science
University of Mazandaran
Babolsar
Iran
;
    'Suhana Arshad' ?
;
School of Physics
Universiti Sains Malaysia
11800 USM, Penang
Malaysia
;
    'Ibrahim Abdul Razak'
;
Thomson Reuters ResearcherID: A-5599-2009.
;
;
School of Physics
Universiti Sains Malaysia
11800 USM, Penang
Malaysia
;
data_I
_audit_creation_method     SHELXL-97
_chemical_name_systematic
;
2-Amino-5-methylpyridinium 4-chlorobenzoate
;
_chemical_name_common     ?
_chemical_formula_moiety     'C6 H9 N2 +, C7 H4 Cl O2 -'
_chemical_formula_sum     'C13 H13 Cl N2 O2'
_chemical_formula_iupac     'C6 H9 N2 +, C7 H4 Cl O2 -'
_chemical_formula_weight     264.70
_chemical_melting_point     ?
_symmetry_cell_setting     monoclinic
_symmetry_space_group_name_H-M     'P 21/c'
_symmetry_space_group_name_Hall     '-P 2ybc'
loop_
    _symmetry_equiv_pos_as_xyz
    'x, y, z'
    '-x, y+1/2, -z+1/2'
    '-x, -y, -z'
    'x, -y-1/2, z-1/2'
_cell_length_a     9.8510(6)
_cell_length_b     10.7707(8)
_cell_length_c     12.2123(7)
_cell_angle_alpha     90.00
_cell_angle_beta     102.335(2)
_cell_angle_gamma     90.00
_cell_volume     1265.84(14)
_cell_formula_units_Z     4
_cell_measurement_reflns_used     3497
_cell_measurement_theta_min     2.55
_cell_measurement_theta_max     26.85
_cell_measurement_temperature     297(2)
_exptl_crystal_description     'plate'
_exptl_crystal_colour     'colourless'
_exptl_crystal_size_max     0.46
_exptl_crystal_size_mid     0.25
_exptl_crystal_size_min     0.13
_exptl_crystal_density_diffrn     1.389
_exptl_crystal_density_meas     ?
_exptl_crystal_density_method     'not measured'
_exptl_crystal_F_000     552
_exptl_absorpt_coefficient_mu     0.297
_exptl_absorpt_correction_type     multi-scan
_exptl_absorpt_process_details     '(<i>SADABS</i>; Bruker, 2009)'
_exptl_absorpt_correction_T_min     0.8762
_exptl_absorpt_correction_T_max     0.9630
_exptl_special_details     ?
_diffrn_ambient_temperature     297(2)
_diffrn_radiation_type     MoK\a
_diffrn_radiation_wavelength     0.71073
_diffrn_radiation_source     'fine-focus sealed tube'
_diffrn_radiation_monochromator     graphite
_diffrn_measurement_device_type
;
Bruker SMART APEXII DUO CCD area-detector
;
_diffrn_measurement_method     '\f and \w scans'
_diffrn_detector_area_resol_mean     ?
_diffrn_reflns_number     17572
_diffrn_reflns_av_R_equivalents     0.0338
_diffrn_reflns_av_sigmaI/netI     0.0337
_diffrn_reflns_theta_min     2.55
_diffrn_reflns_theta_max     32.76
_diffrn_reflns_theta_full     32.76
_diffrn_measured_fraction_theta_max     0.989
_diffrn_measured_fraction_theta_full     0.989
_diffrn_reflns_limit_h_min     -14
_diffrn_reflns_limit_h_max     15
_diffrn_reflns_limit_k_min     -16
_diffrn_reflns_limit_k_max     16
_diffrn_reflns_limit_l_min     -18
_diffrn_reflns_limit_l_max     17
_diffrn_standards_number     0
_diffrn_standards_interval_count     .
_diffrn_standards_interval_time     .
_diffrn_standards_decay_%     ?
_refine_special_details
;
Refinement of <i>F</i>^2^ against ALL reflections. The weighted <i>R</i>-factor
<i>wR</i> and goodness of fit <i>S</i> are based on <i>F</i>^2^, conventional
<i>R</i>-factors <i>R</i> are based on <i>F</i>, with <i>F</i> set to zero for
negative <i>F</i>^2^. The threshold expression of <i>F</i>^2^ >
\s(<i>F</i>^2^) is used only for calculating <i>R</i>-factors(gt) <i>etc</i>.
and is not relevant to the choice of reflections for refinement.
<i>R</i>-factors based on <i>F</i>^2^ are statistically about twice as large
as those based on <i>F</i>, and <i>R</i>- factors based on ALL data will be
even larger.
;
_reflns_number_total     4628
_reflns_number_gt     2976
_reflns_threshold_expression     I>2\s(I)
_refine_ls_structure_factor_coef     Fsqd
_refine_ls_matrix_type     full
_refine_ls_R_factor_all     0.0798
_refine_ls_R_factor_gt     0.0468
_refine_ls_wR_factor_gt     0.1207
_refine_ls_wR_factor_ref     0.1391
_refine_ls_goodness_of_fit_ref     1.039
_refine_ls_restrained_S_all     1.039
_refine_ls_number_reflns     4628
_refine_ls_number_parameters     176
_refine_ls_number_restraints     0
_refine_ls_hydrogen_treatment     mixed
_refine_ls_weighting_scheme     calc
_refine_ls_weighting_details
         'calc w=1/[\s^2^(Fo^2^)+(0.0608P)^2^+0.1513P] where P=(Fo^2^+2Fc^2^)/3'
_atom_sites_solution_hydrogens     geom
_atom_sites_solution_primary     direct
_atom_sites_solution_secondary     difmap
_refine_ls_shift/su_max     0.000
_refine_ls_shift/su_mean     0.000
_refine_diff_density_max     0.303
_refine_diff_density_min     -0.306
_refine_ls_extinction_method     none
_refine_ls_extinction_coef     ?
loop_
    _atom_type_symbol
    _atom_type_description
    _atom_type_scat_dispersion_real
    _atom_type_scat_dispersion_imag
    _atom_type_scat_source
    'C' 'C' 0.0033 0.0016
                         'International Tables Vol C Tables 4.2.6.8 and 6.1.1.4'
    'H' 'H' 0.0000 0.0000
                         'International Tables Vol C Tables 4.2.6.8 and 6.1.1.4'
    'N' 'N' 0.0061 0.0033
                         'International Tables Vol C Tables 4.2.6.8 and 6.1.1.4'
    'O' 'O' 0.0106 0.0060
                         'International Tables Vol C Tables 4.2.6.8 and 6.1.1.4'
    'Cl' 'Cl' 0.1484 0.1585
                         'International Tables Vol C Tables 4.2.6.8 and 6.1.1.4'
_computing_data_collection     'APEX2 (Bruker, 2009)'
_computing_cell_refinement     'SAINT (Bruker, 2009)'
_computing_data_reduction     'SAINT (Bruker, 2009)'
_computing_structure_solution     'SHELXTL (Sheldrick, 2008)'
_computing_structure_refinement     'SHELXTL (Sheldrick, 2008)'
_computing_molecular_graphics     'SHELXTL (Sheldrick, 2008)'
_computing_publication_material
;
SHELXTL (Sheldrick, 2008) and PLATON (Spek, 2009)
;
loop_
    _atom_site_type_symbol
    _atom_site_label
    _atom_site_fract_x
    _atom_site_fract_y
    _atom_site_fract_z
    _atom_site_U_iso_or_equiv
    _atom_site_adp_type
    _atom_site_calc_flag
    _atom_site_refinement_flags
    _atom_site_occupancy
    _atom_site_symmetry_multiplicity
    _atom_site_disorder_assembly
    _atom_site_disorder_group
    Cl Cl1 -0.02173(5) 0.82984(4) 0.23669(4) 0.07093(17) Uani d . 1 1 . .
    O O1 0.41482(11) 0.36071(10) 0.43150(8) 0.0468(2) Uani d . 1 1 . .
    O O2 0.29316(12) 0.37788(10) 0.56405(8) 0.0521(3) Uani d . 1 1 . .
    N N1 0.54982(12) 0.32374(10) 0.06443(9) 0.0384(2) Uani d . 1 1 . .
    N N2 0.44920(16) 0.28252(14) 0.21480(12) 0.0534(3) Uani d . 1 1 . .
    C C1 0.53584(14) 0.34947(12) 0.16960(11) 0.0393(3) Uani d . 1 1 . .
    C C2 0.61705(15) 0.44688(14) 0.22692(12) 0.0462(3) Uani d . 1 1 . .
    H H2A 0.6104 0.4672 0.2996 0.055 Uiso calc R 1 1 . .
    C C3 0.70468(15) 0.51067(14) 0.17600(13) 0.0490(3) Uani d . 1 1 . .
    H H3A 0.7581 0.5743 0.2148 0.059 Uiso calc R 1 1 . .
    C C4 0.71723(14) 0.48309(13) 0.06545(12) 0.0452(3) Uani d . 1 1 . .
    C C5 0.63774(14) 0.38868(13) 0.01390(11) 0.0416(3) Uani d . 1 1 . .
    H H5A 0.6435 0.3675 -0.0588 0.050 Uiso calc R 1 1 . .
    C C6 0.81460(18) 0.55543(18) 0.01020(17) 0.0643(4) Uani d . 1 1 . .
    H H6A 0.8137 0.5209 -0.0624 0.096 Uiso calc R 1 1 . .
    H H6B 0.9070 0.5510 0.0555 0.096 Uiso calc R 1 1 . .
    H H6C 0.7853 0.6406 0.0022 0.096 Uiso calc R 1 1 . .
    C C7 0.14475(15) 0.57790(14) 0.46421(12) 0.0449(3) Uani d . 1 1 . .
    H H7A 0.1323 0.5510 0.5338 0.054 Uiso calc R 1 1 . .
    C C8 0.06266(16) 0.67279(15) 0.40995(14) 0.0530(4) Uani d . 1 1 . .
    H H8A -0.0053 0.7091 0.4420 0.064 Uiso calc R 1 1 . .
    C C9 0.08322(14) 0.71276(13) 0.30744(12) 0.0452(3) Uani d . 1 1 . .
    C C10 0.18420(16) 0.66134(13) 0.25949(12) 0.0452(3) Uani d . 1 1 . .
    H H10A 0.1978 0.6902 0.1909 0.054 Uiso calc R 1 1 . .
    C C11 0.26556(14) 0.56587(12) 0.31472(11) 0.0399(3) Uani d . 1 1 . .
    H H11A 0.3344 0.5309 0.2830 0.048 Uiso calc R 1 1 . .
    C C12 0.24526(12) 0.52207(11) 0.41692(10) 0.0336(2) Uani d . 1 1 . .
    C C13 0.32454(13) 0.41235(11) 0.47546(10) 0.0356(3) Uani d . 1 1 . .
    H H1N1 0.4981(19) 0.2561(18) 0.0206(15) 0.067(5) Uiso d . 1 1 . .
    H H2N2 0.393(2) 0.227(2) 0.1687(17) 0.075(6) Uiso d . 1 1 . .
    H H1N2 0.4328(19) 0.3062(17) 0.2770(17) 0.060(5) Uiso d . 1 1 . .
loop_
    _atom_site_aniso_label
    _atom_site_aniso_U_11
    _atom_site_aniso_U_22
    _atom_site_aniso_U_33
    _atom_site_aniso_U_12
    _atom_site_aniso_U_13
    _atom_site_aniso_U_23
    Cl1 0.0665(3) 0.0571(3) 0.0817(3) 0.02362(19) -0.0011(2) 0.0172(2)
    O1 0.0589(6) 0.0468(5) 0.0353(5) 0.0185(4) 0.0114(4) 0.0030(4)
    O2 0.0713(7) 0.0503(6) 0.0373(5) 0.0150(5) 0.0171(5) 0.0093(4)
    N1 0.0453(6) 0.0363(5) 0.0330(5) 0.0000(4) 0.0069(4) -0.0063(4)
    N2 0.0695(8) 0.0554(8) 0.0388(6) -0.0138(7) 0.0196(6) -0.0123(6)
    C1 0.0468(7) 0.0369(6) 0.0332(6) 0.0043(5) 0.0063(5) -0.0056(5)
    C2 0.0529(8) 0.0457(7) 0.0384(7) 0.0010(6) 0.0060(6) -0.0134(6)
    C3 0.0460(7) 0.0418(7) 0.0564(8) -0.0020(6) 0.0050(6) -0.0140(6)
    C4 0.0424(7) 0.0400(7) 0.0532(8) 0.0028(5) 0.0102(6) -0.0018(6)
    C5 0.0457(7) 0.0415(7) 0.0380(6) 0.0048(5) 0.0101(5) -0.0026(5)
    C6 0.0588(9) 0.0611(10) 0.0768(12) -0.0101(8) 0.0231(8) -0.0026(9)
    C7 0.0498(7) 0.0446(7) 0.0428(7) 0.0064(6) 0.0157(6) 0.0043(6)
    C8 0.0503(8) 0.0513(8) 0.0608(9) 0.0148(6) 0.0195(7) 0.0036(7)
    C9 0.0414(7) 0.0365(6) 0.0533(8) 0.0052(5) -0.0001(6) 0.0030(6)
    C10 0.0534(8) 0.0405(7) 0.0408(7) 0.0040(6) 0.0083(6) 0.0073(5)
    C11 0.0442(6) 0.0379(6) 0.0389(6) 0.0053(5) 0.0117(5) 0.0023(5)
    C12 0.0365(6) 0.0295(5) 0.0330(6) -0.0017(4) 0.0036(4) -0.0022(4)
    C13 0.0453(6) 0.0314(6) 0.0280(5) 0.0013(5) 0.0029(5) -0.0029(4)
_geom_special_details
;
All e.s.d.'s (except the e.s.d. in the dihedral angle between two l.s. planes)
are estimated using the full covariance matrix. The cell e.s.d.'s are taken
into account individually in the estimation of e.s.d.'s in distances, angles
and torsion angles; correlations between e.s.d.'s in cell parameters are only
used when they are defined by crystal symmetry. An approximate (isotropic)
treatment of cell e.s.d.'s is used for estimating e.s.d.'s involving l.s.
planes.
;
loop_
    _geom_bond_atom_site_label_1
    _geom_bond_atom_site_label_2
    _geom_bond_site_symmetry_2
    _geom_bond_distance
    _geom_bond_publ_flag
    Cl1 C9 . 1.7390(14) ?
    O1 C13 . 1.2619(16) ?
    O2 C13 . 1.2436(16) ?
    N1 C1 . 1.3495(16) ?
    N1 C5 . 1.3596(18) ?
    N1 H1N1 . 0.98(2) ?
    N2 C1 . 1.3245(19) ?
    N2 H2N2 . 0.92(2) ?
    N2 H1N2 . 0.85(2) ?
    C1 C2 . 1.4113(19) ?
    C2 C3 . 1.354(2) ?
    C2 H2A . 0.9300 ?
    C3 C4 . 1.413(2) ?
    C3 H3A . 0.9300 ?
    C4 C5 . 1.3539(19) ?
    C4 C6 . 1.503(2) ?
    C5 H5A . 0.9300 ?
    C6 H6A . 0.9600 ?
    C6 H6B . 0.9600 ?
    C6 H6C . 0.9600 ?
    C7 C8 . 1.382(2) ?
    C7 C12 . 1.3856(18) ?
    C7 H7A . 0.9300 ?
    C8 C9 . 1.379(2) ?
    C8 H8A . 0.9300 ?
    C9 C10 . 1.374(2) ?
    C10 C11 . 1.3870(18) ?
    C10 H10A . 0.9300 ?
    C11 C12 . 1.3881(18) ?
    C11 H11A . 0.9300 ?
    C12 C13 . 1.5097(16) ?
loop_
    _geom_angle_atom_site_label_1
    _geom_angle_atom_site_label_2
    _geom_angle_atom_site_label_3
    _geom_angle_site_symmetry_1
    _geom_angle_site_symmetry_3
    _geom_angle
    _geom_angle_publ_flag
    C1 N1 C5 . . 122.05(12) ?
    C1 N1 H1N1 . . 121.7(10) ?
    C5 N1 H1N1 . . 116.2(10) ?
    C1 N2 H2N2 . . 117.2(12) ?
    C1 N2 H1N2 . . 118.2(13) ?
    H2N2 N2 H1N2 . . 122.3(17) ?
    N2 C1 N1 . . 119.39(13) ?
    N2 C1 C2 . . 123.06(13) ?
    N1 C1 C2 . . 117.55(13) ?
    C3 C2 C1 . . 119.92(13) ?
    C3 C2 H2A . . 120.0 ?
    C1 C2 H2A . . 120.0 ?
    C2 C3 C4 . . 121.78(13) ?
    C2 C3 H3A . . 119.1 ?
    C4 C3 H3A . . 119.1 ?
    C5 C4 C3 . . 116.24(13) ?
    C5 C4 C6 . . 122.81(14) ?
    C3 C4 C6 . . 120.95(14) ?
    C4 C5 N1 . . 122.46(13) ?
    C4 C5 H5A . . 118.8 ?
    N1 C5 H5A . . 118.8 ?
    C4 C6 H6A . . 109.5 ?
    C4 C6 H6B . . 109.5 ?
    H6A C6 H6B . . 109.5 ?
    C4 C6 H6C . . 109.5 ?
    H6A C6 H6C . . 109.5 ?
    H6B C6 H6C . . 109.5 ?
    C8 C7 C12 . . 121.22(13) ?
    C8 C7 H7A . . 119.4 ?
    C12 C7 H7A . . 119.4 ?
    C9 C8 C7 . . 118.80(13) ?
    C9 C8 H8A . . 120.6 ?
    C7 C8 H8A . . 120.6 ?
    C10 C9 C8 . . 121.41(13) ?
    C10 C9 Cl1 . . 119.23(12) ?
    C8 C9 Cl1 . . 119.36(11) ?
    C9 C10 C11 . . 119.16(13) ?
    C9 C10 H10A . . 120.4 ?
    C11 C10 H10A . . 120.4 ?
    C10 C11 C12 . . 120.66(12) ?
    C10 C11 H11A . . 119.7 ?
    C12 C11 H11A . . 119.7 ?
    C7 C12 C11 . . 118.71(12) ?
    C7 C12 C13 . . 119.06(11) ?
    C11 C12 C13 . . 122.18(11) ?
    O2 C13 O1 . . 124.56(12) ?
    O2 C13 C12 . . 116.49(11) ?
    O1 C13 C12 . . 118.93(11) ?
loop_
    _geom_torsion_atom_site_label_1
    _geom_torsion_atom_site_label_2
    _geom_torsion_atom_site_label_3
    _geom_torsion_atom_site_label_4
    _geom_torsion_site_symmetry_1
    _geom_torsion_site_symmetry_2
    _geom_torsion_site_symmetry_3
    _geom_torsion_site_symmetry_4
    _geom_torsion
    _geom_torsion_publ_flag
    C5 N1 C1 N2 . . . . -179.57(13) ?
    C5 N1 C1 C2 . . . . -0.37(19) ?
    N2 C1 C2 C3 . . . . 179.28(15) ?
    N1 C1 C2 C3 . . . . 0.1(2) ?
    C1 C2 C3 C4 . . . . 0.4(2) ?
    C2 C3 C4 C5 . . . . -0.6(2) ?
    C2 C3 C4 C6 . . . . 179.69(15) ?
    C3 C4 C5 N1 . . . . 0.3(2) ?
    C6 C4 C5 N1 . . . . -179.95(14) ?
    C1 N1 C5 C4 . . . . 0.1(2) ?
    C12 C7 C8 C9 . . . . -0.7(2) ?
    C7 C8 C9 C10 . . . . -0.8(2) ?
    C7 C8 C9 Cl1 . . . . 178.64(12) ?
    C8 C9 C10 C11 . . . . 1.0(2) ?
    Cl1 C9 C10 C11 . . . . -178.43(11) ?
    C9 C10 C11 C12 . . . . 0.3(2) ?
    C8 C7 C12 C11 . . . . 2.0(2) ?
    C8 C7 C12 C13 . . . . -175.35(13) ?
    C10 C11 C12 C7 . . . . -1.8(2) ?
    C10 C11 C12 C13 . . . . 175.48(12) ?
    C7 C12 C13 O2 . . . . 0.45(17) ?
    C11 C12 C13 O2 . . . . -176.81(12) ?
    C7 C12 C13 O1 . . . . 179.13(12) ?
    C11 C12 C13 O1 . . . . 1.87(18) ?
loop_
    _geom_hbond_atom_site_label_D
    _geom_hbond_atom_site_label_H
    _geom_hbond_atom_site_label_A
    _geom_hbond_site_symmetry_A
    _geom_hbond_distance_DH
    _geom_hbond_distance_HA
    _geom_hbond_distance_DA
    _geom_hbond_angle_DHA
    _geom_hbond_publ_flag
    N2 H1N2 O1 . 0.85(2) 2.02(2) 2.8654(18) 174.1(19) yes
    N1 H1N1 O1 4_565 0.98(2) 1.75(2) 2.7255(14) 174.1(16) yes
    N2 H2N2 O2 4_565 0.92(2) 1.83(2) 2.7437(17) 172.7(18) yes
    C2 H2A O2 3_666 0.93 2.40 3.1459(18) 137 yes
_iucr_refine_instructions_details
;
TITL mo_kta31_0m in P21/c (RT)
CELL  0.71073    9.8510   10.7707   12.2123    90.000   102.335    90.000
ZERR  4           0.0006    0.0008    0.0007     0.000     0.002     0.000
LATT   1
SYMM             - X ,    0.50000 + Y ,    0.50000 - Z
SFAC C H N O CL
UNIT 52 52 8 8 4
TEMP 23.000
SIZE 0.128 0.25 0.457
L.S. 10
BOND $H
FMAP 2 1 60
OMIT 1 4 0
OMIT 1 1 0
OMIT 3 1 2
EQIV $1 x,1/2-y,-1/2+z
HTAB N1 O1_$1
EQIV $2 x,1/2-y,-1/2+z
HTAB N2 O2_$2
ACTA
CONF
PLAN 20
WGHT      0.0608      0.1513
FVAR       0.51445
CL1   5   -0.021734    0.829841    0.236693    11.00000    0.06648    0.05706 =
         0.08168    0.01716   -0.00110    0.02362
O1    4    0.414817    0.360713    0.431497    11.00000    0.05891    0.04675 =
         0.03525    0.00298    0.01140    0.01852
O2    4    0.293156    0.377880    0.564047    11.00000    0.07125    0.05032 =
         0.03730    0.00934    0.01712    0.01502
N1    3    0.549816    0.323736    0.064426    11.00000    0.04532    0.03627 =
         0.03303   -0.00630    0.00694   -0.00003
N2    3    0.449199    0.282517    0.214797    11.00000    0.06950    0.05545 =
         0.03883   -0.01225    0.01963   -0.01376
C1    1    0.535836    0.349466    0.169599    11.00000    0.04683    0.03690 =
         0.03319   -0.00557    0.00627    0.00427
C2    1    0.617048    0.446883    0.226924    11.00000    0.05292    0.04573 =
         0.03838   -0.01339    0.00599    0.00100
AFIX  43
H2A   2    0.610383    0.467245    0.299594    11.00000   -1.20000
AFIX   0
C3    1    0.704681    0.510668    0.175997    11.00000    0.04602    0.04179 =
         0.05641   -0.01397    0.00496   -0.00195
AFIX  43
H3A   2    0.758051    0.574340    0.214809    11.00000   -1.20000
AFIX   0
C4    1    0.717229    0.483094    0.065454    11.00000    0.04239    0.04003 =
         0.05317   -0.00183    0.01023    0.00278
C5    1    0.637738    0.388683    0.013901    11.00000    0.04573    0.04145 =
         0.03805   -0.00260    0.01009    0.00479
AFIX  43
H5A   2    0.643488    0.367462   -0.058786    11.00000   -1.20000
AFIX   0
C6    1    0.814600    0.555434    0.010201    11.00000    0.05881    0.06105 =
         0.07681   -0.00257    0.02313   -0.01009
AFIX 137
H6A   2    0.813722    0.520915   -0.062422    11.00000   -1.50000
H6B   2    0.907005    0.551032    0.055483    11.00000   -1.50000
H6C   2    0.785265    0.640560    0.002250    11.00000   -1.50000
AFIX   0
C7    1    0.144753    0.577899    0.464211    11.00000    0.04976    0.04457 =
         0.04285    0.00428    0.01574    0.00642
AFIX  43
H7A   2    0.132324    0.550997    0.533766    11.00000   -1.20000
AFIX   0
C8    1    0.062655    0.672791    0.409953    11.00000    0.05031    0.05126 =
         0.06084    0.00357    0.01954    0.01480
AFIX  43
H8A   2   -0.005253    0.709061    0.441981    11.00000   -1.20000
AFIX   0
C9    1    0.083222    0.712761    0.307441    11.00000    0.04141    0.03648 =
         0.05326    0.00299   -0.00008    0.00524
C10   1    0.184197    0.661336    0.259487    11.00000    0.05343    0.04054 =
         0.04084    0.00731    0.00831    0.00397
AFIX  43
H10A  2    0.197808    0.690178    0.190860    11.00000   -1.20000
AFIX   0
C11   1    0.265565    0.565872    0.314722    11.00000    0.04423    0.03794 =
         0.03894    0.00230    0.01173    0.00530
AFIX  43
H11A  2    0.334412    0.530857    0.282972    11.00000   -1.20000
AFIX   0
C12   1    0.245263    0.522070    0.416920    11.00000    0.03649    0.02951 =
         0.03295   -0.00224    0.00360   -0.00165
C13   1    0.324544    0.412350    0.475464    11.00000    0.04531    0.03137 =
         0.02801   -0.00289    0.00290    0.00132
H1N1  2    0.498143    0.256087    0.020612    11.00000    0.06662
H2N2  2    0.392514    0.227166    0.168670    11.00000    0.07540
H1N2  2    0.432793    0.306230    0.276957    11.00000    0.05971
HKLF 4
REM  mo_kta31_0m in P21/c (RT)
REM R1 =  0.0468 for   2976 Fo > 4sig(Fo)  and  0.0798 for all   4628 data
REM    176 parameters refined using      0 restraints
END
REM Highest difference peak  0.303,  deepest hole -0.306,  1-sigma level  0.041
Q1    1   0.2797  0.4682  0.4398  11.00000  0.05    0.30
Q2    1   0.2180  0.6182  0.2981  11.00000  0.05    0.21
Q3    1   0.5812  0.4035  0.1891  11.00000  0.05    0.20
Q4    1   0.1152  0.6634  0.2836  11.00000  0.05    0.20
Q5    1   0.6742  0.4385  0.0399  11.00000  0.05    0.20
Q6    1   0.7010  0.4165  0.0523  11.00000  0.05    0.19
Q7    1   0.1182  0.6358  0.4380  11.00000  0.05    0.19
Q8    1   0.6869  0.5083  0.1014  11.00000  0.05    0.18
Q9    1   0.6424  0.4817  0.1813  11.00000  0.05    0.18
Q10   1   0.2716  0.5620  0.3876  11.00000  0.05    0.17
Q11   1   0.2798  0.3448  0.5238  11.00000  0.05    0.16
Q12   1   0.1016  0.7145  0.3837  11.00000  0.05    0.16
Q13   1   0.2400  0.5288  0.3619  11.00000  0.05    0.16
Q14   1   0.7684  0.5043  0.0399  11.00000  0.05    0.15
Q15   1   0.4371  0.4220  0.3863  11.00000  0.05    0.15
Q16   1   0.6710  0.4585  0.2022  11.00000  0.05    0.15
Q17   1   0.9038  0.4692 -0.0023  11.00000  0.05    0.15
Q18   1  -0.0606  0.7964  0.2821  11.00000  0.05    0.14
Q19   1   0.4476  0.4655  0.3205  11.00000  0.05    0.14
Q20   1   0.3590  0.3960  0.5773  11.00000  0.05    0.14
;
