# Supplementary material for: 2-Amino-5-methyl­pyridinium 4-chloro­benzoate
Source: Acta Crystallogr Sect E Struct Rep Online. 2012 Dec 22;69(Pt 1):o134–5. doi: 10.1107/S1600536812051021 (PMC3588320; doi:10.1107/S1600536812051021)
Supplement: Supplementary file 2 [file e-69-0o134-Isup2.hkl]

# 
# h,k,l, Fc-squared, Fo-squared, sigma(Fo-squared) and status flag 
# 
data_I
_shelx_title ' mo_kta31_0m in P21/c (RT)' 
_shelx_refln_list_code          4 
_shelx_F_calc_maximum      197.18 
_exptl_crystal_F_000       552.00 
_reflns_d_resolution_high  0.6567 
 
loop_ 
 _symmetry_equiv_pos_as_xyz 
 'x, y, z' 
 '-x, y+1/2, -z+1/2' 
 '-x, -y, -z' 
 'x, -y-1/2, z-1/2' 
 
_cell_length_a     9.8510 
_cell_length_b    10.7707 
_cell_length_c    12.2123 
_cell_angle_alpha  90.000 
_cell_angle_beta  102.335 
_cell_angle_gamma  90.000 
 
_shelx_F_squared_multiplier     1.000 
 
loop_ 
 _refln_index_h 
 _refln_index_k 
 _refln_index_l 
 _refln_F_squared_calc 
 _refln_F_squared_meas 
 _refln_F_squared_sigma 
 _refln_observed_status 
   2   0   0       26.78       23.77      1.57 o 
   3   0   0     2400.05     2329.82     43.49 o 
   4   0   0     1366.19     1308.92     20.07 o 
   5   0   0      109.45       96.00      2.89 o 
   6   0   0        0.55        5.90      0.99 o 
   7   0   0      648.94      670.48     11.42 o 
   8   0   0       77.71       76.77      2.90 o 
   9   0   0       18.60       20.87      1.95 o 
  10   0   0        7.18        7.93      1.59 o 
  11   0   0       87.53       96.18      4.46 o 
  12   0   0        3.65        4.88      2.59 o 
  13   0   0        5.59        0.74      2.93 o 
  14   0   0        0.48        1.07      2.99 o 
   2   1   0     1737.33     1763.36     32.76 o 
   4   1   0      153.07      153.90      4.84 o 
   5   1   0      176.15      158.72      2.64 o 
   6   1   0       37.14       36.50      1.22 o 
   7   1   0      115.33      107.26      5.24 o 
   8   1   0      441.15      446.76      5.44 o 
   9   1   0        0.98        0.07      0.79 o 
  10   1   0      295.29      312.63      5.14 o 
  11   1   0       44.23       47.71      2.82 o 
  12   1   0        5.46        4.37      1.83 o 
  13   1   0       11.87       12.50      2.69 o 
  14   1   0        0.01        0.19      2.05 o 
   0   2   0      137.19      142.72      3.59 o 
   1   2   0      619.15      630.35      7.90 o 
   2   2   0    21455.48    20298.27    730.44 o 
   4   2   0       76.42       58.25      1.71 o 
   5   2   0      303.44      316.85      4.90 o 
   6   2   0        0.58       -0.49      0.49 o 
   7   2   0       55.71       58.55      2.04 o 
   8   2   0      140.59      148.66      3.12 o 
   9   2   0       95.49       96.54      2.71 o 
  10   2   0        3.72        3.77      1.26 o 
  11   2   0        3.86        2.65      1.24 o 
  12   2   0        0.01        0.10      1.26 o 
  13   2   0        0.62       -0.61      1.38 o 
  14   2   0        0.08       -1.90      1.90 o 
   1   3   0       60.23       61.65      1.73 o 
   2   3   0      228.70      205.78      6.28 o 
   3   3   0      206.62      127.88      4.17 o 
   4   3   0      283.22      291.44      4.29 o 
   5   3   0        3.67        2.66      0.65 o 
   6   3   0       21.59       20.35      1.44 o 
   7   3   0       88.97       97.55      2.78 o 
   8   3   0       39.41       38.89      2.04 o 
   9   3   0      443.23      438.39      6.22 o 
  10   3   0       16.93       17.00      2.41 o 
  11   3   0        0.04       -1.11      1.11 o 
  12   3   0        1.12        0.88      1.29 o 
  13   3   0        6.58        4.01      1.58 o 
  14   3   0        0.02       -1.58      1.58 o 
   2   4   0      718.94      758.71     10.71 o 
   3   4   0      336.27      304.32      4.53 o 
   4   4   0       45.04       61.88      2.28 o 
   5   4   0      460.78      484.38      8.02 o 
   6   4   0      333.71      334.75      5.72 o 
   7   4   0       43.34       38.43      1.61 o 
   8   4   0        1.90        2.86      0.85 o 
   9   4   0       27.39       26.29      1.62 o 
  10   4   0        0.01       -0.79      1.01 o 
  11   4   0        0.03       -0.15      1.05 o 
  12   4   0        0.05        0.48      1.61 o 
  13   4   0        0.32        1.37      1.61 o 
  14   4   0        0.03       -1.19      2.31 o 
   1   5   0      364.27      411.71      7.11 o 
   2   5   0      139.49      145.86      3.00 o 
   3   5   0       30.57       27.52      1.39 o 
   4   5   0      649.64      682.64      9.88 o 
   5   5   0       62.31       54.74      2.33 o 
   6   5   0       35.59       41.28      2.32 o 
   7   5   0      517.53      491.66      8.12 o 
   8   5   0      444.83      459.89      7.07 o 
   9   5   0       41.95       43.60      2.66 o 
  10   5   0       45.29       48.28      2.99 o 
  11   5   0        5.75        4.81      1.48 o 
  12   5   0        1.92        1.20      1.50 o 
  13   5   0        8.48        5.51      2.08 o 
   0   6   0     2313.80     2372.00     46.02 o 
   1   6   0      365.61      331.03      6.38 o 
   2   6   0     1236.10     1247.69     16.37 o 
   3   6   0      189.08      179.07      3.53 o 
   4   6   0     1259.29     1225.28     14.95 o 
   5   6   0      271.51      225.96      4.44 o 
   6   6   0        6.25        3.97      1.08 o 
   7   6   0      114.86      112.18      3.43 o 
   8   6   0       10.37       10.58      1.53 o 
   9   6   0        0.29        2.01      1.08 o 
  10   6   0        3.41        2.67      1.38 o 
  11   6   0        9.42       11.07      3.09 o 
  12   6   0        5.54        3.20      1.86 o 
  13   6   0        0.39        0.96      1.82 o 
   1   7   0      490.78      519.58      9.26 o 
   2   7   0      250.15      252.16      5.00 o 
   3   7   0       68.66       65.10      2.23 o 
   4   7   0       66.10       63.47      2.41 o 
   5   7   0       98.53       92.05      3.19 o 
   6   7   0      342.24      326.68     11.14 o 
   7   7   0       21.68       25.02      1.97 o 
   8   7   0       79.76       79.95      3.37 o 
   9   7   0       49.23       45.68      2.50 o 
  10   7   0       29.70       30.02      2.54 o 
  11   7   0       24.24       29.64      2.78 o 
  12   7   0       13.68       14.18      2.53 o 
  13   7   0        1.37        0.38      5.14 o 
   0   8   0      224.76      214.31      7.60 o 
   1   8   0      581.80      574.63     10.37 o 
   2   8   0      360.64      364.04      6.72 o 
   3   8   0       32.17       31.76      1.89 o 
   4   8   0        0.02       -0.64      0.64 o 
   5   8   0      113.16      111.12      3.84 o 
   6   8   0        6.09        5.09      1.37 o 
   7   8   0       24.67       25.21      2.48 o 
   8   8   0        3.15        5.03      1.39 o 
   9   8   0        0.77        2.63      1.20 o 
  10   8   0       18.85       15.97      2.12 o 
  11   8   0        0.31       -1.61      1.71 o 
  12   8   0        0.02       -0.77      1.93 o 
   1   9   0        0.44       -0.14      0.92 o 
   2   9   0        4.96        5.18      1.16 o 
   3   9   0       34.67       32.98      2.07 o 
   4   9   0       31.55       27.94      1.94 o 
   5   9   0       14.62       13.63      1.57 o 
   6   9   0       46.22       52.66      4.26 o 
   7   9   0       37.48       34.27      2.92 o 
   8   9   0        7.53       10.14      2.10 o 
   9   9   0       30.53       36.65      3.41 o 
  10   9   0        8.04       10.31      2.01 o 
  11   9   0        1.56        0.27      2.34 o 
  12   9   0        0.05       -1.06      2.46 o 
   0  10   0       26.56       23.98      5.05 o 
   1  10   0        0.17       -0.75      0.91 o 
   2  10   0       75.00       69.97      3.34 o 
   3  10   0       48.02       45.57      2.51 o 
   4  10   0       19.52       20.33      1.74 o 
   5  10   0      238.74      218.91      5.07 o 
   6  10   0        9.20       13.73      2.06 o 
   7  10   0       13.17       15.09      2.24 o 
   8  10   0       32.64       38.37      3.48 o 
   9  10   0        0.00        1.92      1.70 o 
  10  10   0        6.25        6.27      2.06 o 
  11  10   0        3.69        7.09      2.61 o 
   1  11   0        3.16        2.61      1.31 o 
   2  11   0        0.56        1.87      0.98 o 
   3  11   0        1.77       -0.03      0.97 o 
   4  11   0       40.70       39.84      2.51 o 
   5  11   0        0.69        0.36      0.97 o 
   6  11   0       80.09       97.23      4.92 o 
   7  11   0       28.16       26.36      2.97 o 
   8  11   0        1.80        2.87      1.75 o 
   9  11   0        2.72        3.80      2.31 o 
  10  11   0        3.21        7.47      3.40 o 
   0  12   0       98.54       97.39     13.91 o 
   1  12   0       58.11       63.68      3.58 o 
   2  12   0       11.86       10.15      1.56 o 
   3  12   0       15.09       15.00      1.77 o 
   4  12   0       63.15       55.08      3.07 o 
   5  12   0        3.51        4.40      1.37 o 
   6  12   0       79.50       80.72      4.97 o 
   7  12   0       19.17       19.28      2.62 o 
   8  12   0        0.01       -1.68      1.68 o 
   9  12   0        1.21        3.26      2.81 o 
   1  13   0        7.60        5.51      1.57 o 
   2  13   0        2.80        0.53      1.09 o 
   3  13   0        7.79        6.90      1.55 o 
   4  13   0       95.54      109.83      4.38 o 
   5  13   0        6.77       10.25      1.75 o 
   6  13   0       10.97        7.29      1.99 o 
   7  13   0        2.47        3.07      2.22 o 
   8  13   0        1.44        2.09      8.81 o 
   0  14   0        1.48        2.54      2.34 o 
   1  14   0        5.97        5.55      1.54 o 
   2  14   0        7.13        5.22      1.54 o 
   3  14   0       12.29       13.60      1.92 o 
   4  14   0        1.86        2.44      1.41 o 
   5  14   0        7.65        7.48      2.14 o 
   6  14   0        6.24        8.86      3.11 o 
   7  14   0        7.63       11.88      5.44 o 
   1  15   0        2.72        2.45      1.49 o 
   2  15   0       49.12       48.69      3.60 o 
   3  15   0        5.39        8.46      2.59 o 
   4  15   0        0.84        5.56      2.30 o 
   5  15   0       12.65       10.81      2.72 o 
   0  16   0        3.90        3.69      2.94 o 
   1  16   0        0.77       -0.16      2.10 o 
   2  16   0        1.76        5.92      2.49 o 
   3  16   0        0.25        0.35      1.92 o 
 -14   1   1        0.06       -1.76      1.76 o 
 -13   1   1        7.86        6.72      1.97 o 
 -12   1   1       10.33        5.78      1.41 o 
 -11   1   1       17.01       16.41      1.61 o 
 -10   1   1       94.33      105.97      2.89 o 
  -9   1   1        8.69        9.66      1.01 o 
  -8   1   1        0.02        0.25      0.70 o 
  -7   1   1       28.95       31.52      1.45 o 
  -6   1   1      613.84      629.63      7.58 o 
  -5   1   1      550.12      553.81      6.02 o 
  -4   1   1        3.81        8.48      0.77 o 
  -3   1   1      206.27      198.40      4.29 o 
  -2   1   1     3273.06     3260.96     48.76 o 
  -1   1   1      313.01      282.00      4.78 o 
   0   1   1      445.11      491.91      7.82 o 
   1   1   1      604.35      546.45      6.12 o 
   2   1   1     1485.19     1391.79     31.42 o 
   4   1   1        9.36        9.81      0.71 o 
   5   1   1       42.99       46.96      1.30 o 
   6   1   1       29.15       32.13      1.27 o 
   8   1   1       43.11       39.85      1.58 o 
   9   1   1       64.06       63.59      1.99 o 
  10   1   1        5.71        6.46      1.10 o 
  11   1   1      195.32      192.22      4.46 o 
  12   1   1       83.70       85.10      3.39 o 
  13   1   1       23.44       21.63      2.47 o 
  14   1   1        6.14        6.54      2.90 o 
 -14   2   1        0.00        1.23      2.07 o 
 -13   2   1        1.84       -0.83      1.34 o 
 -12   2   1        0.38       -0.97      1.32 o 
 -11   2   1        8.15        8.75      1.45 o 
 -10   2   1        8.48        8.44      1.66 o 
  -9   2   1       76.41       82.87      3.10 o 
  -8   2   1       28.25       29.90      1.75 o 
  -7   2   1      359.39      382.13      6.15 o 
  -6   2   1        1.51        1.92      0.70 o 
  -5   2   1     1203.48     1198.16     12.23 o 
  -4   2   1      374.49      360.98      4.28 o 
  -3   2   1     2355.10     2468.10     37.55 o 
  -2   2   1      111.09      131.75      2.93 o 
  -1   2   1       35.28       36.20      1.74 o 
   0   2   1     1477.38     1432.22     21.80 o 
   1   2   1     3148.01     3324.20     49.63 o 
   2   2   1    38879.51    37569.39    558.83 o 
   4   2   1      107.89      107.48      2.24 o 
   5   2   1      587.68      572.64      5.91 o 
   6   2   1      504.96      511.59      6.49 o 
   7   2   1       39.57       38.18      1.33 o 
   8   2   1       91.79       88.02      2.25 o 
   9   2   1      120.77      119.39      2.95 o 
  10   2   1        5.10        1.95      1.20 o 
  11   2   1        7.28        5.15      1.40 o 
  12   2   1       19.14       18.52      1.87 o 
  13   2   1        3.13        1.40      1.46 o 
  14   2   1        3.69        2.59      2.95 o 
 -14   3   1        0.96        0.85      1.57 o 
 -13   3   1        5.47        6.34      1.67 o 
 -12   3   1       11.00       10.21      1.56 o 
 -11   3   1       65.25       66.43      3.32 o 
 -10   3   1       62.72       51.77      2.28 o 
  -9   3   1       65.73       69.15      2.38 o 
  -8   3   1      780.46      796.21      9.35 o 
  -7   3   1       20.57       21.14      1.85 o 
  -6   3   1      736.99      760.56      8.52 o 
  -5   3   1      275.82      283.53      3.79 o 
  -4   3   1      560.76      609.73      7.26 o 
  -3   3   1       12.96       14.17      1.09 o 
  -2   3   1     1135.91     1129.73     15.50 o 
  -1   3   1       97.20      116.66      4.92 o 
   1   3   1     4896.69     4932.01     89.94 o 
   2   3   1        6.50        4.17      0.60 o 
   3   3   1     3904.79     4111.35     53.75 o 
   4   3   1      258.22      252.76      4.21 o 
   5   3   1       24.15       16.93      1.03 o 
   6   3   1      381.97      386.49      6.27 o 
   7   3   1      446.59      430.80      5.70 o 
   8   3   1       62.47       64.20      1.95 o 
   9   3   1      224.91      221.19      4.05 o 
  10   3   1      170.98      172.96      3.70 o 
  11   3   1       17.86       18.01      1.70 o 
  12   3   1       13.72       11.05      1.70 o 
  13   3   1        0.50       -1.02      1.43 o 
  14   3   1       15.21       12.75      2.61 o 
 -14   4   1        0.98        0.24      2.46 o 
 -13   4   1        1.00       -0.29      1.56 o 
 -12   4   1        0.05        0.38      1.23 o 
 -11   4   1        0.05       -0.74      1.04 o 
 -10   4   1       30.46       27.56      1.77 o 
  -9   4   1      186.63      197.75      4.38 o 
  -8   4   1      123.73      123.10      3.06 o 
  -7   4   1      437.04      429.21      5.67 o 
  -6   4   1        1.29        0.67      0.64 o 
  -5   4   1      188.55      205.81      5.08 o 
  -4   4   1       33.17       26.80      1.93 o 
  -3   4   1      281.75      251.32      4.25 o 
  -2   4   1     2126.92     1969.18     56.51 o 
   3   4   1      232.50      213.07      5.29 o 
   4   4   1     6321.04     6445.40     83.81 o 
   5   4   1        0.05        0.12      0.63 o 
   6   4   1      175.08      163.56      2.70 o 
   7   4   1      413.22      399.34      5.32 o 
   8   4   1        0.89        2.06      0.89 o 
   9   4   1        0.29       -0.55      0.92 o 
  10   4   1       36.89       33.84      1.92 o 
  11   4   1        0.83        0.31      1.31 o 
  12   4   1        8.46        7.95      2.60 o 
  13   4   1        4.10        4.81      2.09 o 
  14   4   1        3.38        1.75      2.41 o 
 -14   5   1        3.10       -4.43      4.43 o 
 -13   5   1        5.91        3.95      1.95 o 
 -12   5   1        1.24        0.27      1.48 o 
 -11   5   1        3.39        1.77      1.47 o 
 -10   5   1       24.33       21.11      2.11 o 
  -9   5   1       18.37       18.79      1.94 o 
  -8   5   1      121.82      102.94      3.40 o 
  -7   5   1      874.13      843.41     10.77 o 
  -6   5   1      547.28      529.33      9.04 o 
  -5   5   1        1.98        0.62      0.50 o 
  -4   5   1      128.74      129.92      3.99 o 
  -3   5   1      546.17      600.88      8.62 o 
  -2   5   1       24.87       28.50      1.49 o 
  -1   5   1      321.96      318.36      5.86 o 
   0   5   1      784.59      820.01     12.38 o 
   1   5   1     1140.14     1214.85     17.44 o 
   2   5   1     1142.99     1178.90     15.27 o 
   3   5   1      604.60      595.33      9.67 o 
   4   5   1        0.97        0.91      0.71 o 
   5   5   1      995.73      987.38     14.55 o 
   6   5   1      112.63      101.74      3.97 o 
   7   5   1      181.91      173.35      4.96 o 
   8   5   1       74.83       70.66      3.08 o 
   9   5   1        8.02        8.24      1.75 o 
  10   5   1        0.28       -0.42      1.24 o 
  11   5   1        1.28        2.01      1.39 o 
  12   5   1       10.19        5.99      1.81 o 
  13   5   1        4.93        6.05      2.17 o 
 -13   6   1        5.26        4.16      2.25 o 
 -12   6   1       24.89       23.26      3.03 o 
 -11   6   1        0.00       -0.04      1.33 o 
 -10   6   1        0.26       -0.21      1.19 o 
  -9   6   1        3.91        2.74      1.25 o 
  -8   6   1        6.83        7.91      1.23 o 
  -7   6   1       13.42       13.34      1.34 o 
  -6   6   1       39.44       34.16      2.07 o 
  -5   6   1       22.18       18.68      1.71 o 
  -4   6   1       13.80        6.07      1.06 o 
  -3   6   1        2.20        1.13      0.57 o 
  -2   6   1      241.94      259.42      4.39 o 
  -1   6   1     2405.69     2395.92     32.86 o 
   0   6   1        0.43       -0.40      0.65 o 
   1   6   1      573.42      588.39      9.79 o 
   2   6   1       16.64       17.63      1.42 o 
   3   6   1       34.91       42.88      2.11 o 
   4   6   1       20.74       21.49      1.75 o 
   5   6   1       50.81       47.42      3.67 o 
   6   6   1       13.43       17.66      1.60 o 
   7   6   1        1.67        1.56      0.96 o 
   8   6   1       12.75       13.62      1.67 o 
   9   6   1       24.30       23.51      2.25 o 
  10   6   1        9.00       11.30      1.62 o 
  11   6   1       21.22       16.72      2.26 o 
  12   6   1       22.51       21.10      3.34 o 
  13   6   1        0.56       -0.10      1.85 o 
 -13   7   1       12.00        9.89      2.71 o 
 -12   7   1        1.83        0.03      1.85 o 
 -11   7   1        4.39        3.39      1.68 o 
 -10   7   1        9.95        7.86      1.77 o 
  -9   7   1        2.15        5.30      1.42 o 
  -8   7   1       24.26       28.69      1.90 o 
  -7   7   1        1.57        1.30      0.94 o 
  -6   7   1      715.96      695.07     10.49 o 
  -5   7   1      795.70      764.03     13.02 o 
  -4   7   1      154.00      155.01      3.79 o 
  -3   7   1       10.68       10.57      1.09 o 
  -2   7   1        2.34        2.99      0.70 o 
  -1   7   1       35.96       43.00      2.44 o 
   0   7   1       18.61       29.05      2.03 o 
   1   7   1      257.29      270.10      5.86 o 
   2   7   1       26.93       26.96      1.77 o 
   3   7   1        7.21        5.50      0.89 o 
   4   7   1       40.81       28.82      2.39 o 
   5   7   1        2.22        1.61      0.93 o 
   6   7   1      109.16      105.54      3.87 o 
   7   7   1       13.61       10.29      1.43 o 
   8   7   1        9.47        9.63      1.59 o 
   9   7   1        0.62        0.26      1.22 o 
  10   7   1       37.76       43.86      2.66 o 
  11   7   1        0.13        1.19      1.63 o 
  12   7   1        2.22       -0.09      2.12 o 
  13   7   1        0.25       -0.34      2.99 o 
 -12   8   1        1.91        4.18      2.26 o 
 -11   8   1       27.71       27.82      2.73 o 
 -10   8   1        2.25        1.08      1.49 o 
  -9   8   1        3.54        3.36      1.42 o 
  -8   8   1      126.06      121.32      3.39 o 
  -7   8   1        9.86       11.40      1.83 o 
  -6   8   1       23.34       21.48      3.62 o 
  -5   8   1      112.15      103.61      3.11 o 
  -4   8   1       44.00       42.28      3.45 o 
  -3   8   1      637.30      647.28      9.26 o 
  -2   8   1      468.50      454.00      7.80 o 
  -1   8   1       40.19       34.26      2.35 o 
   0   8   1      230.55      220.40      5.60 o 
   1   8   1      252.02      238.27      5.69 o 
   2   8   1      443.05      429.78      7.55 o 
   3   8   1       15.62       14.33      1.36 o 
   4   8   1      307.31      280.41      5.35 o 
   5   8   1        0.77        0.38      0.77 o 
   6   8   1      118.69      107.54      4.06 o 
   7   8   1       56.91       50.86      4.41 o 
   8   8   1       10.44       10.45      1.99 o 
   9   8   1       11.43       12.36      1.93 o 
  10   8   1       41.54       48.71      2.83 o 
  11   8   1        0.31       -1.03      1.63 o 
  12   8   1        0.04       -0.63      2.00 o 
 -12   9   1       13.16       20.13      4.16 o 
 -11   9   1       11.35       11.81      2.43 o 
 -10   9   1       14.72       17.12      2.28 o 
  -9   9   1       37.30       41.52      2.93 o 
  -8   9   1       41.00       39.35      3.32 o 
  -7   9   1       69.83       67.26      4.04 o 
  -6   9   1       51.54       49.27      3.68 o 
  -5   9   1        2.96        3.50      1.04 o 
  -4   9   1      272.31      263.41      5.27 o 
  -3   9   1      406.93      397.12      6.78 o 
  -2   9   1       69.69       71.43      2.93 o 
  -1   9   1        8.56        6.44      1.39 o 
   0   9   1        2.86        1.23      0.96 o 
   1   9   1      169.74      182.57      6.22 o 
   2   9   1       55.49       46.24      2.63 o 
   3   9   1        9.25       10.07      1.31 o 
   4   9   1       75.87       87.94      3.42 o 
   5   9   1       10.76       11.14      1.40 o 
   6   9   1       38.52       35.31      2.87 o 
   7   9   1       26.17       37.63      3.10 o 
   8   9   1      273.17      292.32      7.95 o 
   9   9   1        2.61        1.60      1.75 o 
  10   9   1        7.25        7.39      1.61 o 
  11   9   1        6.72        5.77      2.14 o 
  12   9   1        3.49       11.53      3.96 o 
 -11  10   1        4.28        7.37      2.54 o 
 -10  10   1       16.97       16.61      2.31 o 
  -9  10   1       16.84       15.72      2.58 o 
  -8  10   1       13.51       16.40      2.47 o 
  -7  10   1        5.96        4.63      1.60 o 
  -6  10   1       13.06       11.95      1.96 o 
  -5  10   1       31.48       30.01      2.15 o 
  -4  10   1        9.40       11.31      1.41 o 
  -3  10   1      144.52      136.61      3.99 o 
  -2  10   1       58.32       56.96      2.78 o 
  -1  10   1       27.27       26.51      2.45 o 
   0  10   1       85.32       86.34      3.97 o 
   1  10   1      274.91      283.74      6.98 o 
   2  10   1      120.91      117.83      3.83 o 
   3  10   1      173.24      164.30      5.69 o 
   4  10   1       78.39       83.94      3.30 o 
   5  10   1        1.99        1.49      1.00 o 
   6  10   1        9.09        8.07      1.74 o 
   7  10   1        0.68        3.92      1.67 o 
   8  10   1       68.66       82.31      4.89 o 
   9  10   1        0.32        2.81      1.77 o 
  10  10   1        2.67        4.67      4.95 o 
  11  10   1        0.05        1.63      2.30 o 
 -11  11   1       10.13       16.03      3.54 o 
 -10  11   1        4.47        5.56      4.54 o 
  -9  11   1       16.56       15.55      2.63 o 
  -8  11   1       16.82       17.63      2.59 o 
  -7  11   1       61.36       65.20      4.27 o 
  -6  11   1        3.95        5.56      1.71 o 
  -5  11   1        2.90        1.80      1.11 o 
  -4  11   1       48.46       56.09      2.95 o 
  -3  11   1       10.87       11.02      1.49 o 
  -2  11   1       20.86       16.70      1.88 o 
  -1  11   1       37.90       38.83      3.05 o 
   0  11   1        0.05        0.58      1.14 o 
   1  11   1       52.81       46.58      3.30 o 
   2  11   1        4.12        6.62      1.46 o 
   3  11   1       16.01       14.49      1.67 o 
   4  11   1        4.07        6.72      1.34 o 
   5  11   1        0.87        0.70      1.04 o 
   6  11   1      213.94      220.54      6.76 o 
   7  11   1        0.12       -0.13      1.43 o 
   8  11   1        9.51        8.88      2.77 o 
   9  11   1       14.71       14.82      5.02 o 
  10  11   1        0.57        4.99      3.36 o 
 -10  12   1        4.72       10.00      5.07 o 
  -9  12   1        3.58        6.21      8.36 o 
  -8  12   1        1.72        4.11      1.88 o 
  -7  12   1       10.99       12.36      3.42 o 
  -6  12   1        6.37        8.85      1.97 o 
  -5  12   1       23.31       25.82      2.24 o 
  -4  12   1        7.99        7.87      1.43 o 
  -3  12   1        0.08       -0.41      0.96 o 
  -2  12   1        7.45        7.61      1.52 o 
  -1  12   1       94.23       97.97      4.79 o 
   0  12   1        1.99        3.53      1.56 o 
   1  12   1       13.34       15.10      1.96 o 
   2  12   1        2.08        1.92      1.13 o 
   3  12   1        0.36       -0.07      0.99 o 
   4  12   1        5.19        5.73      1.42 o 
   5  12   1        3.82        1.66      1.21 o 
   6  12   1        0.48        1.24      1.51 o 
   7  12   1       17.97       13.63      3.10 o 
   8  12   1        2.14       -0.12      2.04 o 
   9  12   1        7.11       13.92      3.69 o 
  -9  13   1        0.02        6.65      4.32 o 
  -8  13   1        0.08        2.19      2.70 o 
  -7  13   1        0.36        0.90      1.99 o 
  -6  13   1        2.08        1.91      2.16 o 
  -5  13   1       24.94       28.74      2.46 o 
  -4  13   1       13.86       14.83      1.91 o 
  -3  13   1        3.93        1.67      1.21 o 
  -2  13   1        0.05       -0.46      1.04 o 
  -1  13   1        7.47        6.54      1.64 o 
   0  13   1        9.95        9.12      2.00 o 
   1  13   1        3.79        3.70      1.49 o 
   2  13   1        0.17       -1.01      1.01 o 
   3  13   1        0.00        1.04      1.18 o 
   4  13   1       45.69       50.33      3.15 o 
   5  13   1        0.53        0.60      1.25 o 
   6  13   1        5.38        7.28      2.09 o 
   7  13   1        1.65        0.11      4.44 o 
   8  13   1        4.63       13.35      3.66 o 
  -7  14   1       17.90       24.43      4.28 o 
  -6  14   1        1.20        3.19      5.38 o 
  -5  14   1        5.56        5.85      1.62 o 
  -4  14   1       26.85       29.71      2.55 o 
  -3  14   1        6.78        6.06      1.60 o 
  -2  14   1        9.79        8.12      1.65 o 
  -1  14   1        1.04        3.64      1.43 o 
   0  14   1        0.67       -0.80      1.48 o 
   1  14   1        4.36        4.86      1.67 o 
   2  14   1       31.25       31.52      2.59 o 
   3  14   1        5.96        7.12      1.61 o 
   4  14   1       12.21       12.87      1.97 o 
   5  14   1        1.51        2.89      1.83 o 
   6  14   1       10.14       18.09      4.73 o 
   7  14   1        0.06        2.75      2.75 o 
  -6  15   1        1.86        9.97      3.60 o 
  -5  15   1        0.09        1.61      3.32 o 
  -4  15   1        0.24        3.49      2.85 o 
  -3  15   1        1.44        4.46      2.29 o 
  -2  15   1        5.61        7.45      1.76 o 
  -1  15   1        1.43        2.32      1.42 o 
   0  15   1        1.58        1.07      1.39 o 
   1  15   1        8.80        7.78      1.90 o 
   2  15   1        0.00        1.25      1.73 o 
   3  15   1        0.49        1.09      1.93 o 
   4  15   1        2.32        6.43      2.68 o 
   5  15   1        0.06        3.00      2.54 o 
  -3  16   1        5.07        6.16      3.11 o 
  -2  16   1        1.26       -0.60      2.02 o 
  -1  16   1        8.49       12.80      2.51 o 
   0  16   1        8.99        8.49      2.37 o 
   1  16   1        0.83       -0.04      2.12 o 
   2  16   1        0.71        5.10      2.44 o 
 -14   0   2        3.43        6.13      3.16 o 
 -13   0   2        0.86        1.29      3.00 o 
 -12   0   2        2.27       -1.04      2.00 o 
 -11   0   2        6.55        7.55      3.28 o 
 -10   0   2        1.16        3.95      1.31 o 
  -9   0   2       17.99       20.24      3.56 o 
  -8   0   2      113.29      109.40      6.28 o 
  -7   0   2        0.18        0.23      0.97 o 
  -6   0   2       26.19       40.31      1.75 o 
  -5   0   2     4317.69     4630.25     57.09 o 
  -4   0   2     2041.81     1984.96     37.86 o 
  -3   0   2     2594.98     2559.42     47.52 o 
  -2   0   2     5978.21     5803.36    107.37 o 
   0   0   2       12.37       -0.82      0.82 o 
   1   0   2     1277.87     1280.47     24.27 o 
   2   0   2     7483.94     7538.43    139.06 o 
   3   0   2       23.02       29.74      1.40 o 
   4   0   2     1157.38     1179.59     15.60 o 
   5   0   2       73.63       93.34      3.23 o 
   6   0   2      114.11      118.27      5.31 o 
   7   0   2        9.44       10.59      1.18 o 
   8   0   2       16.65       13.10      1.64 o 
   9   0   2        5.63        6.53      1.72 o 
  10   0   2       97.80      100.98      3.70 o 
  11   0   2       52.74       54.50      2.97 o 
  12   0   2        0.36        0.55      2.48 o 
  13   0   2        0.03       -1.74      2.76 o 
  14   0   2        5.04        7.63      4.11 o 
 -14   1   2        7.45        5.58      2.25 o 
 -13   1   2        0.12       -1.58      1.58 o 
 -12   1   2        0.48        0.12      1.18 o 
 -11   1   2       51.94       52.75      2.31 o 
 -10   1   2        6.13        4.49      1.18 o 
  -9   1   2      336.04      331.01      5.11 o 
  -8   1   2        1.38        3.08      0.73 o 
  -7   1   2      124.25      112.34      2.23 o 
  -6   1   2        1.81        4.13      0.86 o 
  -5   1   2        8.83       11.25      1.57 o 
  -4   1   2      338.04      371.96      4.79 o 
  -3   1   2      752.68      752.39     10.74 o 
  -2   1   2      146.39      131.37      2.62 o 
  -1   1   2     1484.70     1432.83     21.73 o 
   0   1   2     5093.80     4927.64     89.87 o 
   1   1   2      327.78      379.46      4.47 o 
   2   1   2      274.84      250.14      4.18 o 
   4   1   2       30.83       39.19      1.10 o 
   5   1   2     1779.21     1813.21     16.64 o 
   6   1   2      222.59      235.18      3.64 o 
   7   1   2      243.53      241.95      7.89 o 
   8   1   2      152.68      157.49      2.67 o 
   9   1   2      327.13      340.14      4.75 o 
  10   1   2      156.99      172.74      3.27 o 
  11   1   2        8.04        7.02      1.46 o 
  12   1   2       20.97       23.53      2.05 o 
  13   1   2       17.86       15.89      2.31 o 
  14   1   2        3.48        8.28      3.01 o 
 -14   2   2        0.19       -2.25      2.25 o 
 -13   2   2        0.27       -1.25      1.25 o 
 -12   2   2        0.89       -1.19      1.19 o 
 -11   2   2        0.66       -0.39      1.92 o 
 -10   2   2        1.67        0.53      1.05 o 
  -9   2   2        0.25        1.62      1.05 o 
  -8   2   2      183.58      187.28      3.44 o 
  -7   2   2      122.60       37.62      5.16 o 
  -6   2   2      559.10      562.73      7.27 o 
  -5   2   2       40.99       23.61      1.58 o 
  -4   2   2       40.26       37.38      1.65 o 
  -3   2   2     1247.27     1299.55     17.77 o 
  -2   2   2     1144.55     1153.12     15.61 o 
  -1   2   2        4.74        5.26      0.38 o 
   0   2   2     5459.02     5417.91     70.03 o 
   1   2   2     8146.98     8349.37     97.21 o 
   2   2   2      126.35      131.80      3.18 o 
   3   2   2     3059.17     3326.82     43.61 o 
   4   2   2      308.84      330.20      3.69 o 
   5   2   2       33.91       29.37      1.06 o 
   6   2   2        0.98        0.37      0.51 o 
   7   2   2       20.54       21.92      1.17 o 
   8   2   2       10.25       13.64      1.30 o 
   9   2   2       43.14       44.69      1.90 o 
  10   2   2        4.44        3.95      1.28 o 
  11   2   2        2.06        2.03      1.30 o 
  12   2   2        4.29        1.77      1.46 o 
  13   2   2        1.12        1.21      1.71 o 
  14   2   2        0.74        3.59      2.62 o 
 -14   3   2        1.14        0.30      1.61 o 
 -13   3   2        7.56        8.82      1.68 o 
 -12   3   2        9.48        7.80      1.50 o 
 -11   3   2        2.95        2.28      1.18 o 
 -10   3   2       14.27       11.89      1.41 o 
  -9   3   2        0.07       -0.24      0.93 o 
  -8   3   2       23.05       28.64      1.74 o 
  -7   3   2       50.57       53.62      1.82 o 
  -6   3   2       35.80       32.48      1.55 o 
  -5   3   2      545.17      563.83      7.08 o 
  -4   3   2      531.61      603.16      7.77 o 
  -3   3   2       29.63       29.97      1.77 o 
  -2   3   2       24.54       15.86      1.61 o 
  -1   3   2      874.31      879.76     11.03 o 
   0   3   2       67.44       94.39      2.16 o 
   1   3   2     1221.71     1214.91     16.65 o 
   2   3   2     4551.34     4723.50     70.76 o 
   3   3   2       72.37       85.84      2.42 o 
   4   3   2       33.95       46.32      2.24 o 
   5   3   2       95.57       96.69      1.93 o 
   6   3   2        0.02        0.39      0.58 o 
   7   3   2      237.17      227.31      3.77 o 
   8   3   2      112.58      116.06      2.78 o 
   9   3   2       76.46       78.11      2.34 o 
  10   3   2        1.67        1.11      1.13 o 
  11   3   2        4.04        4.25      1.38 o 
  12   3   2        1.14       -0.17      1.54 o 
  13   3   2        1.27       -0.02      1.69 o 
 -14   4   2        7.29        5.26      2.08 o 
 -13   4   2        0.25       -1.27      1.27 o 
 -12   4   2        2.39        1.79      1.25 o 
 -11   4   2        0.97        0.05      1.04 o 
 -10   4   2       25.32       29.69      1.84 o 
  -9   4   2       14.97       16.09      1.55 o 
  -8   4   2       18.92       20.35      1.57 o 
  -7   4   2      104.53      102.91      2.63 o 
  -6   4   2      283.75      278.22      4.38 o 
  -5   4   2      241.11      238.34      3.36 o 
  -4   4   2        4.18        5.92      0.72 o 
  -3   4   2      840.50      878.08     10.50 o 
  -2   4   2        2.96        0.51      0.49 o 
  -1   4   2      614.12      587.62     10.31 o 
   0   4   2     1143.79     1130.10     20.29 o 
   1   4   2     4634.33     4867.86     73.22 o 
   2   4   2      210.23      167.21      6.84 o 
   3   4   2     2585.65     2734.93     36.77 o 
   4   4   2     3459.48     3492.69     46.64 o 
   5   4   2      190.32      182.75      3.47 o 
   6   4   2       11.13       10.95      1.16 o 
   7   4   2        6.85        8.31      0.94 o 
   8   4   2      143.34      149.08      2.98 o 
   9   4   2        1.47       -0.91      0.91 o 
  10   4   2        0.46       -0.40      1.06 o 
  11   4   2       13.96       12.71      1.85 o 
  12   4   2        3.21        4.67      2.70 o 
  13   4   2        0.43        1.67      2.01 o 
 -14   5   2        1.48       -0.39      1.84 o 
 -13   5   2        8.85       11.67      2.58 o 
 -12   5   2        0.11       -0.95      1.46 o 
 -11   5   2       11.96       13.77      1.99 o 
 -10   5   2        0.10       -1.27      1.73 o 
  -9   5   2       48.88       48.86      2.16 o 
  -8   5   2       74.23       70.91      2.33 o 
  -7   5   2        0.67       -0.15      0.72 o 
  -6   5   2      911.86      925.81     11.31 o 
  -5   5   2      117.44      117.65      2.54 o 
  -4   5   2      545.88      566.33      8.40 o 
  -3   5   2       63.37       63.49      1.90 o 
  -2   5   2      101.26      108.85      2.35 o 
  -1   5   2       14.89       13.39      1.14 o 
   0   5   2       50.66       21.45      2.66 o 
   1   5   2        0.70        0.75      0.45 o 
   3   5   2      346.49      334.66      6.35 o 
   4   5   2      211.97      213.93      6.63 o 
   5   5   2      156.70      169.04      4.00 o 
   6   5   2      111.42      118.91      3.24 o 
   7   5   2       60.54       58.97      3.39 o 
   8   5   2      120.06      125.50      3.31 o 
   9   5   2       21.01       22.89      1.89 o 
  10   5   2       12.89       13.74      1.55 o 
  11   5   2        2.33        2.89      1.49 o 
  12   5   2       45.58       46.41      3.02 o 
  13   5   2        0.20       -0.56      1.79 o 
 -13   6   2        1.11       -0.28      2.03 o 
 -12   6   2        0.73       -0.95      1.46 o 
 -11   6   2        0.00        0.34      1.43 o 
 -10   6   2        2.54        2.34      1.43 o 
  -9   6   2       21.76       22.55      2.10 o 
  -8   6   2        0.10       -0.13      0.98 o 
  -7   6   2      104.58       96.23      3.09 o 
  -6   6   2      803.38      813.96     10.33 o 
  -5   6   2      982.92      992.58     14.74 o 
  -4   6   2       17.37       15.06      1.28 o 
  -3   6   2      645.83      613.91      8.27 o 
  -2   6   2        2.64        4.39      1.02 o 
  -1   6   2     2336.33     2389.26     37.79 o 
   0   6   2     1055.85      980.66     17.08 o 
   1   6   2      415.16      375.96      9.73 o 
   2   6   2      423.23      385.94     28.96 o 
   3   6   2       49.02       29.86      4.54 o 
   4   6   2       42.32       46.31      5.28 o 
   5   6   2       29.66       33.02      2.87 o 
   6   6   2     1146.72     1113.55     15.17 o 
   7   6   2        1.83        3.14      1.12 o 
   8   6   2        2.82        2.65      1.44 o 
   9   6   2       19.96       16.56      1.96 o 
  10   6   2       18.56       17.28      1.88 o 
  11   6   2        7.56        7.15      1.76 o 
  12   6   2        1.18        1.34      1.75 o 
  13   6   2        0.28        0.68      1.96 o 
 -13   7   2        2.01       -1.22      2.09 o 
 -12   7   2        3.19        3.75      1.94 o 
 -11   7   2        7.04        5.65      1.99 o 
 -10   7   2       18.07       19.24      2.17 o 
  -9   7   2        8.06        7.50      1.58 o 
  -8   7   2       33.82       30.21      2.25 o 
  -7   7   2       54.25       55.51      2.40 o 
  -6   7   2      259.42      232.25      4.31 o 
  -5   7   2      546.42      545.14     10.08 o 
  -4   7   2      638.15      612.56      9.42 o 
  -3   7   2       33.98       27.33      1.71 o 
  -2   7   2       16.42       15.82      1.31 o 
  -1   7   2       14.93       11.74      1.54 o 
   0   7   2      134.34      138.47     10.13 o 
   1   7   2       90.73       38.54      8.19 o 
   2   7   2        9.30       10.29      2.00 o 
   4   7   2      248.64      234.92      7.98 o 
   5   7   2      531.90      506.84      8.67 o 
   6   7   2       24.09       30.27      2.50 o 
   7   7   2      164.84      166.91      5.23 o 
   8   7   2       81.91       81.38      3.47 o 
   9   7   2        3.03        5.87      1.54 o 
  10   7   2      181.05      192.40      4.82 o 
  11   7   2        1.13       -0.33      1.31 o 
  12   7   2        0.09       -0.67      2.00 o 
 -13   8   2        6.22        7.78      3.12 o 
 -12   8   2        0.66       -0.91      2.31 o 
 -11   8   2        0.09        1.68      1.56 o 
 -10   8   2        4.80        4.94      1.64 o 
  -9   8   2       12.37       12.34      1.82 o 
  -8   8   2       25.34       24.37      2.45 o 
  -7   8   2       10.50       12.97      1.39 o 
  -6   8   2       28.61       29.78      2.69 o 
  -5   8   2       82.31       73.53      3.04 o 
  -4   8   2      144.42      132.85      3.39 o 
  -3   8   2      581.49      557.47     15.69 o 
  -2   8   2       59.40       63.50      2.60 o 
  -1   8   2       32.53       25.91      3.86 o 
   0   8   2      473.98      489.20     10.54 o 
   1   8   2       10.48        6.15      1.19 o 
   2   8   2       14.01       11.18      1.72 o 
   3   8   2      271.95      269.82      5.12 o 
   4   8   2        0.37       -0.60      0.60 o 
   5   8   2       20.05       15.92      1.69 o 
   6   8   2       45.61       38.32      4.46 o 
   7   8   2        7.45        7.20      1.72 o 
   8   8   2       23.40       17.84      2.40 o 
   9   8   2       41.58       43.95      3.21 o 
  10   8   2        0.56        1.92      1.31 o 
  11   8   2        0.25       -0.81      1.85 o 
  12   8   2        0.59        0.56      2.30 o 
 -12   9   2        1.88       -0.52      2.13 o 
 -11   9   2        0.02       -1.10      2.44 o 
 -10   9   2        7.10        5.34      1.70 o 
  -9   9   2        4.31        8.39      1.70 o 
  -8   9   2        2.31       -0.05      1.69 o 
  -7   9   2       39.71       42.36      3.21 o 
  -6   9   2        0.46        2.14      1.23 o 
  -5   9   2       30.71       31.63      2.07 o 
  -4   9   2      370.27      355.70      6.32 o 
  -3   9   2      151.68      144.21      3.65 o 
  -2   9   2      111.09      112.75      3.19 o 
  -1   9   2        0.83        1.49      1.00 o 
   0   9   2        0.14        0.40      0.92 o 
   1   9   2        0.73        0.18      0.93 o 
   2   9   2        6.25        6.47      1.22 o 
   3   9   2      294.16      266.00      5.32 o 
   4   9   2        0.13       -0.69      0.69 o 
   5   9   2        4.09        4.88      1.10 o 
   6   9   2       22.74       16.90      2.09 o 
   7   9   2        5.95        4.19      1.62 o 
   8   9   2       60.21       74.99      4.67 o 
   9   9   2        9.50        7.97      2.22 o 
  10   9   2        0.31        1.54      1.49 o 
  11   9   2        0.06        0.68      1.78 o 
 -11  10   2       11.26        7.38      3.63 o 
 -10  10   2        0.28        1.91      1.62 o 
  -9  10   2       16.70       17.89      2.64 o 
  -8  10   2       35.66       35.55      3.24 o 
  -7  10   2        3.34        3.29      1.48 o 
  -6  10   2       84.71       82.93      4.18 o 
  -5  10   2       23.77       24.01      2.84 o 
  -4  10   2       25.82       26.49      1.92 o 
  -3  10   2      148.53      143.27      3.99 o 
  -2  10   2       31.67       31.72      2.09 o 
  -1  10   2        5.51        5.32      1.42 o 
   0  10   2      107.08      100.82      3.98 o 
   1  10   2        1.70        0.87      1.15 o 
   2  10   2       12.12       10.22      1.51 o 
   3  10   2       12.52       14.30      1.56 o 
   4  10   2      110.02      103.93      3.45 o 
   5  10   2        6.54        5.96      1.26 o 
   6  10   2       69.54       79.21      4.41 o 
   7  10   2        2.57        4.91      1.86 o 
   8  10   2       33.67       35.22      3.33 o 
   9  10   2        2.29        0.93      2.33 o 
  10  10   2        0.02        0.67      2.86 o 
  11  10   2        5.04        7.98      2.42 o 
 -11  11   2        0.13        0.83      2.66 o 
 -10  11   2        5.52        4.59      3.17 o 
  -9  11   2        0.19        4.38      2.11 o 
  -8  11   2        0.36       -0.51      1.57 o 
  -7  11   2        9.95       12.75      2.18 o 
  -6  11   2        1.24        2.67      1.46 o 
  -5  11   2        0.08        0.16      0.92 o 
  -4  11   2       24.13       27.33      2.66 o 
  -3  11   2        2.62        2.74      1.12 o 
  -2  11   2      152.87      146.10      4.03 o 
  -1  11   2      120.60      110.77      4.66 o 
   0  11   2        3.83        2.80      1.39 o 
   1  11   2       64.77       60.27      3.32 o 
   2  11   2        9.44        7.83      1.49 o 
   3  11   2       91.02       82.87      3.58 o 
   4  11   2       20.93       21.27      1.95 o 
   5  11   2        3.81        4.48      1.31 o 
   6  11   2       10.37       14.77      2.04 o 
   7  11   2        2.44        0.63      1.51 o 
   8  11   2        8.44       11.29      2.64 o 
   9  11   2        1.19        2.05      4.91 o 
  10  11   2       25.89       29.94      5.59 o 
 -10  12   2        4.31        8.55      5.08 o 
  -9  12   2        0.06        4.53      4.88 o 
  -8  12   2       16.69       16.97      2.58 o 
  -7  12   2       48.82       54.61      4.06 o 
  -6  12   2        1.04        3.41      1.71 o 
  -5  12   2       71.57       70.72      3.44 o 
  -4  12   2       96.89       96.68      3.77 o 
  -3  12   2        6.34        7.68      1.42 o 
  -2  12   2        0.50       -0.72      0.92 o 
  -1  12   2      120.93      120.34      5.43 o 
   0  12   2       13.31       15.95      2.18 o 
   1  12   2        2.87        3.61      1.37 o 
   2  12   2       12.12       15.79      1.86 o 
   3  12   2       36.66       39.68      2.63 o 
   4  12   2       41.12       38.15      2.66 o 
   5  12   2       22.98       22.10      2.17 o 
   6  12   2       63.82       60.66      4.18 o 
   7  12   2        0.01        3.92      1.95 o 
   8  12   2        0.51        1.75      2.67 o 
   9  12   2        1.63        0.93      2.90 o 
  -8  13   2       11.14       16.96      5.00 o 
  -7  13   2        0.44        2.76      2.46 o 
  -6  13   2        0.10        3.67      1.74 o 
  -5  13   2       89.89      104.66      4.29 o 
  -4  13   2       13.40       14.06      1.81 o 
  -3  13   2        0.25        0.03      1.08 o 
  -2  13   2        0.01        0.26      1.14 o 
  -1  13   2       30.16       29.79      2.41 o 
   0  13   2        0.94        0.03      1.43 o 
   1  13   2       83.00       86.31      4.44 o 
   2  13   2        0.44        1.50      1.18 o 
   3  13   2       30.84       30.91      3.12 o 
   4  13   2        5.25        4.87      1.45 o 
   5  13   2       30.29       25.76      2.65 o 
   6  13   2       18.04       20.61      3.92 o 
   7  13   2        0.01        1.43      2.42 o 
   8  13   2       16.60       23.94      4.63 o 
  -7  14   2        4.32        7.74      3.00 o 
  -6  14   2       15.70       26.04      5.80 o 
  -5  14   2       17.40       24.42      3.83 o 
  -4  14   2        0.77        2.60      1.41 o 
  -3  14   2        1.87        2.08      1.38 o 
  -2  14   2        2.41        2.87      1.38 o 
  -1  14   2        7.94        7.90      2.27 o 
   0  14   2        7.61        4.60      1.66 o 
   1  14   2       40.86       42.68      3.26 o 
   2  14   2        0.28        1.43      1.31 o 
   3  14   2        0.36        1.32      1.46 o 
   4  14   2        0.94       -0.59      1.79 o 
   5  14   2        5.91        5.79      2.28 o 
   6  14   2        0.00        1.18      2.38 o 
   7  14   2        0.04        1.39      4.32 o 
  -6  15   2        9.12       19.51      4.60 o 
  -5  15   2        0.81        2.41      2.01 o 
  -4  15   2        0.19        0.17      2.45 o 
  -3  15   2       43.53       48.61      3.48 o 
  -2  15   2        0.17        0.60      1.49 o 
  -1  15   2        4.63        3.11      1.57 o 
   0  15   2        1.73        4.08      1.72 o 
   1  15   2        2.19        4.99      2.36 o 
   2  15   2        0.18        5.88      2.60 o 
   3  15   2        5.82        7.14      2.47 o 
   4  15   2       18.36       25.38      3.64 o 
   5  15   2        0.10       -0.25      3.81 o 
  -3  16   2        8.58       14.37      6.73 o 
  -2  16   2        9.64        9.47      3.24 o 
  -1  16   2        2.43        4.20      2.23 o 
   0  16   2        1.41        5.11      2.12 o 
   1  16   2        0.00       -0.94      2.02 o 
   2  16   2        7.03        2.23      4.71 o 
 -14   1   3        0.00       -1.00      2.01 o 
 -13   1   3        5.74        2.67      2.37 o 
 -12   1   3       37.00       35.41      2.61 o 
 -11   1   3        1.39       -0.50      1.50 o 
 -10   1   3        3.36        3.01      1.08 o 
  -9   1   3        4.40        2.35      1.09 o 
  -8   1   3        0.38       -0.21      0.83 o 
  -7   1   3      908.59      969.26     10.16 o 
  -6   1   3       67.97       67.99      2.33 o 
  -5   1   3       72.61       89.88      2.03 o 
  -4   1   3      138.32      153.14      2.90 o 
  -3   1   3      318.07      328.46      4.59 o 
  -2   1   3      263.28      268.70      4.21 o 
  -1   1   3      449.20      427.66      7.06 o 
   0   1   3       23.96       24.56      0.98 o 
   1   1   3      645.37      677.65      8.34 o 
   2   1   3       32.57       34.62      1.54 o 
   3   1   3      334.50      371.32      4.84 o 
   4   1   3      505.27      504.99      5.33 o 
   5   1   3      579.95      588.88      6.27 o 
   6   1   3      188.85      199.69      3.25 o 
   7   1   3       65.12       61.15      1.84 o 
   8   1   3       93.57       98.71      2.30 o 
   9   1   3       10.93        9.57      1.17 o 
  10   1   3       15.78       16.80      1.41 o 
  11   1   3      119.40      127.03      3.53 o 
  12   1   3       55.95       58.76      3.28 o 
  13   1   3       18.22       15.28      2.09 o 
 -14   2   3        0.70       -1.90      1.90 o 
 -13   2   3       10.69        8.95      1.53 o 
 -12   2   3       19.38       19.40      1.77 o 
 -11   2   3        2.62        3.30      1.17 o 
 -10   2   3        0.92        1.86      1.11 o 
  -9   2   3        2.81        2.32      1.01 o 
  -8   2   3      155.92      159.83      3.16 o 
  -6   2   3      310.41      275.10      3.87 o 
  -5   2   3       22.99       30.89      1.35 o 
  -4   2   3        4.75       20.10      1.13 o 
  -3   2   3     2891.65     2940.35     33.67 o 
  -2   2   3     4934.00     4720.72     60.95 o 
  -1   2   3     1251.62     1239.81     14.69 o 
   0   2   3     1085.54     1076.73     14.42 o 
   1   2   3     8305.47     8642.79    100.79 o 
   2   2   3      305.54      320.38      5.96 o 
   3   2   3     1444.87     1495.06     15.97 o 
   4   2   3     2334.83     2344.58     20.99 o 
   5   2   3        1.58        1.29      0.48 o 
   6   2   3      102.86      107.63      2.11 o 
   7   2   3        0.02       -0.02      0.71 o 
   8   2   3       69.02       72.19      1.99 o 
   9   2   3       36.35       38.21      1.83 o 
  10   2   3        0.18       -0.46      1.14 o 
  11   2   3       25.24       25.79      2.01 o 
  12   2   3        0.02       -1.44      1.44 o 
  13   2   3        1.13        1.33      1.64 o 
 -14   3   3        7.40        6.13      1.73 o 
 -13   3   3        3.26        3.52      1.46 o 
 -12   3   3       28.60       30.55      2.05 o 
 -11   3   3       18.90       20.56      1.82 o 
 -10   3   3        8.07        5.93      1.20 o 
  -9   3   3      156.16      163.84      3.35 o 
  -8   3   3        1.68        1.36      0.90 o 
  -7   3   3      433.09      444.60      6.09 o 
  -6   3   3       12.23       10.53      1.11 o 
  -5   3   3      292.68      308.53      6.52 o 
  -4   3   3        0.15        0.29      0.55 o 
  -3   3   3      639.86      660.24      8.50 o 
  -2   3   3        5.19       10.45      0.70 o 
  -1   3   3       42.36       48.42      1.59 o 
   0   3   3       36.23       25.37      1.14 o 
   1   3   3     2904.95     2919.29     38.24 o 
   2   3   3      148.54      161.79      3.02 o 
   3   3   3      464.42      506.09     10.05 o 
   4   3   3      121.03      143.99      2.64 o 
   5   3   3      299.48      288.36      3.90 o 
   6   3   3       86.92       86.45      2.16 o 
   7   3   3      148.03      148.91      3.32 o 
   8   3   3       13.57       15.01      1.36 o 
   9   3   3      114.85      112.66      2.93 o 
  10   3   3       47.41       46.05      2.06 o 
  11   3   3       12.60       14.28      1.64 o 
  12   3   3       14.08       11.80      2.07 o 
  13   3   3       14.09        8.92      2.32 o 
 -14   4   3        0.00       -1.66      1.66 o 
 -13   4   3        1.11       -1.26      1.26 o 
 -12   4   3        0.24       -0.38      1.21 o 
 -11   4   3        0.28        1.19      1.37 o 
 -10   4   3        1.99        2.13      1.15 o 
  -9   4   3       48.87       45.19      2.24 o 
  -8   4   3        1.46        3.08      1.03 o 
  -7   4   3       35.99       38.38      1.83 o 
  -6   4   3       38.02       37.08      1.82 o 
  -5   4   3       10.67        9.55      0.92 o 
  -4   4   3     3142.54     3165.57     32.95 o 
  -3   4   3      354.83      335.04      5.93 o 
  -2   4   3        3.62        1.52      0.40 o 
  -1   4   3     1823.85     1829.66     22.13 o 
   0   4   3       72.41       63.56      2.17 o 
   1   4   3     1381.89     1399.88     19.49 o 
   2   4   3     2643.05     2624.93     28.69 o 
   3   4   3     3344.15     3441.28     40.89 o 
   4   4   3       69.87       75.72      1.99 o 
   5   4   3       55.21       56.79      3.45 o 
   6   4   3      116.46      114.02      2.90 o 
   7   4   3        2.61        1.92      0.99 o 
   8   4   3        1.53        2.85      1.10 o 
   9   4   3       18.48       22.92      2.58 o 
  10   4   3        7.87        6.87      1.33 o 
  11   4   3        9.61       10.08      1.77 o 
  12   4   3        2.81        0.44      1.64 o 
  13   4   3       11.78       10.92      2.47 o 
 -14   5   3        2.41        1.19      2.59 o 
 -13   5   3        3.68       -0.03      4.50 o 
 -12   5   3        0.60       -2.20      2.20 o 
 -11   5   3       31.08       36.08      2.84 o 
 -10   5   3       18.23       18.49      1.65 o 
  -9   5   3        0.13       -0.89      0.89 o 
  -8   5   3       92.19       88.99      2.63 o 
  -7   5   3      165.42      154.47      3.18 o 
  -6   5   3       11.68       11.66      1.06 o 
  -5   5   3      248.70      263.22      5.22 o 
  -4   5   3       77.60       78.76      2.40 o 
  -3   5   3      888.47      970.40     12.69 o 
  -2   5   3      110.83      125.18      2.51 o 
  -1   5   3      141.00      143.01      5.18 o 
   0   5   3      133.47      128.06     10.50 o 
   1   5   3      580.93      640.22     10.23 o 
   2   5   3       82.28       81.18      2.32 o 
   3   5   3      730.73      725.24      9.40 o 
   4   5   3      121.07      123.28      3.52 o 
   5   5   3       43.82       47.74      2.10 o 
   6   5   3        1.73        1.06      0.84 o 
   7   5   3      200.36      198.51      4.02 o 
   8   5   3        1.46        0.71      1.04 o 
   9   5   3       17.76       13.77      1.68 o 
  10   5   3       13.37       15.81      1.70 o 
  11   5   3        0.01       -1.21      1.21 o 
  12   5   3       34.19       34.82      3.75 o 
  13   5   3        1.00       -0.18      1.93 o 
 -13   6   3        1.06       -1.63      1.93 o 
 -12   6   3        2.40        3.83      1.77 o 
 -11   6   3        5.45        8.00      1.83 o 
 -10   6   3        7.23        7.07      1.69 o 
  -9   6   3        1.47        2.52      1.26 o 
  -8   6   3       28.39       22.56      1.92 o 
  -7   6   3       16.32       22.18      1.79 o 
  -6   6   3       30.18       31.05      1.95 o 
  -5   6   3        8.68        9.93      1.88 o 
  -4   6   3      160.01      159.36      3.31 o 
  -3   6   3       62.98       70.11      2.16 o 
  -2   6   3      162.16      156.15      3.33 o 
  -1   6   3       17.78       19.02      1.49 o 
   0   6   3      183.59      191.47      4.39 o 
   1   6   3      197.36      186.26      4.83 o 
   2   6   3      334.09      343.04      5.94 o 
   3   6   3       52.00       49.51      2.58 o 
   4   6   3       62.27       55.85      2.74 o 
   5   6   3      856.17      843.67     12.40 o 
   6   6   3      338.72      334.56      6.22 o 
   7   6   3       33.87       31.10      2.17 o 
   8   6   3       11.40       11.18      1.65 o 
   9   6   3        9.08        9.52      2.05 o 
  10   6   3       42.77       40.01      2.58 o 
  11   6   3       24.91       27.71      2.33 o 
  12   6   3        0.01       -1.79      1.79 o 
 -13   7   3        1.48        1.00      2.06 o 
 -12   7   3        0.78       -0.90      1.65 o 
 -11   7   3       65.10       70.71      3.85 o 
 -10   7   3        0.66        1.60      1.37 o 
  -9   7   3        5.04        6.01      1.52 o 
  -8   7   3        0.38        2.49      1.19 o 
  -7   7   3       13.98       14.45      1.80 o 
  -6   7   3      109.56      107.49      3.20 o 
  -5   7   3      434.38      438.87      7.24 o 
  -4   7   3      310.22      323.83      5.43 o 
  -3   7   3      184.93      178.06      3.88 o 
  -2   7   3        1.80        1.51      0.56 o 
  -1   7   3       19.39       20.08      3.89 o 
   1   7   3       13.90       22.69      6.43 o 
   2   7   3       39.02       34.96      3.13 o 
   3   7   3      108.16      108.44      3.60 o 
   4   7   3        8.63        7.56      1.08 o 
   5   7   3       31.88       25.15      1.96 o 
   6   7   3       56.70       56.63      4.02 o 
   7   7   3       26.63       25.46      2.45 o 
   8   7   3       36.08       36.37      2.53 o 
   9   7   3       24.12       27.74      2.46 o 
  10   7   3        7.63       10.12      2.20 o 
  11   7   3        0.34       -1.40      1.40 o 
  12   7   3        2.05        2.94      2.02 o 
 -13   8   3        7.00        0.25      6.70 o 
 -12   8   3       12.03        8.66      2.71 o 
 -11   8   3        0.82        2.61      1.73 o 
 -10   8   3        5.48        6.09      1.69 o 
  -9   8   3       20.65       21.67      2.18 o 
  -8   8   3        1.04        2.99      1.26 o 
  -7   8   3        0.37       -0.24      0.96 o 
  -6   8   3        4.88        5.63      1.44 o 
  -5   8   3       32.32       30.89      2.45 o 
  -4   8   3      195.13      194.06      4.14 o 
  -3   8   3      795.47      811.42     10.92 o 
  -2   8   3        8.49        6.19      1.18 o 
  -1   8   3      785.54      770.42     17.75 o 
   0   8   3       24.89       21.88      7.22 o 
   1   8   3      276.14      267.86      8.49 o 
   2   8   3      199.10      171.00      4.22 o 
   3   8   3      125.97      125.31      3.41 o 
   4   8   3       87.93       80.22      2.84 o 
   5   8   3        9.47       12.48      1.57 o 
   6   8   3        9.42        8.95      1.69 o 
   7   8   3       35.44       34.35      2.88 o 
   8   8   3      243.73      228.58      6.78 o 
   9   8   3        7.33       10.88      2.54 o 
  10   8   3        0.98        2.68      1.83 o 
  11   8   3        0.02        0.59      1.67 o 
  12   8   3        4.01        4.51      3.31 o 
 -12   9   3       14.33       18.58      3.13 o 
 -11   9   3        0.36        2.39      2.10 o 
 -10   9   3       18.02       17.69      2.29 o 
  -9   9   3       14.73       15.57      1.99 o 
  -8   9   3       50.07       55.60      3.32 o 
  -7   9   3        0.01       -0.45      1.18 o 
  -6   9   3        3.04        3.22      1.32 o 
  -5   9   3       19.86       20.05      2.29 o 
  -4   9   3      332.34      322.79      5.90 o 
  -3   9   3       14.26       13.68      1.40 o 
  -2   9   3      196.19      204.60      4.40 o 
  -1   9   3       17.06       19.78      2.04 o 
   0   9   3       42.66       45.74      2.86 o 
   1   9   3        0.01       -0.51      0.70 o 
   2   9   3        5.48        3.75      1.26 o 
   3   9   3        3.16       -0.80      0.80 o 
   4   9   3       34.28       34.81      2.21 o 
   5   9   3       52.01       51.74      2.95 o 
   6   9   3       38.55       40.95      3.10 o 
   7   9   3      241.60      237.28      6.89 o 
   8   9   3        0.24        1.79      1.96 o 
   9   9   3       21.26       17.41      6.47 o 
  10   9   3       31.19       39.18      5.62 o 
  11   9   3        0.57        0.84      1.79 o 
 -11  10   3        0.05       -1.54      2.00 o 
 -10  10   3        1.93        2.33      1.65 o 
  -9  10   3       10.71       10.70      1.96 o 
  -8  10   3        5.68        7.41      1.98 o 
  -7  10   3        2.87        1.99      1.47 o 
  -6  10   3        6.41        5.30      1.68 o 
  -5  10   3       13.24       13.31      1.71 o 
  -4  10   3        1.99        1.76      0.97 o 
  -3  10   3      227.95      234.25      4.98 o 
  -2  10   3      295.37      296.13      5.75 o 
  -1  10   3      445.45      448.84      9.38 o 
   0  10   3       15.09       14.92      2.09 o 
   1  10   3      137.56      125.22      4.42 o 
   2  10   3      149.24      151.41      4.40 o 
   3  10   3       24.89       27.97      2.38 o 
   4  10   3       11.90        9.53      1.40 o 
   5  10   3       22.09       18.59      1.88 o 
   6  10   3        6.18        6.45      2.24 o 
   7  10   3        1.03        3.07      1.90 o 
   8  10   3        0.27        0.78      1.91 o 
   9  10   3        7.89        6.59      3.26 o 
  10  10   3        4.47        3.14      3.32 o 
 -11  11   3        0.80       -1.41      2.49 o 
 -10  11   3       17.71       19.65      3.04 o 
  -9  11   3        3.29        7.39      2.21 o 
  -8  11   3        7.61        9.39      2.15 o 
  -7  11   3        0.71        2.40      1.74 o 
  -6  11   3       54.55       54.48      3.71 o 
  -5  11   3        1.01        1.05      1.14 o 
  -4  11   3       50.45       51.73      2.77 o 
  -3  11   3       60.78       65.54      3.07 o 
  -2  11   3      169.19      155.84      4.17 o 
  -1  11   3       13.35       14.74      2.10 o 
   0  11   3        0.32       -0.25      1.15 o 
   1  11   3        9.44        5.86      1.41 o 
   2  11   3       21.70       19.86      2.09 o 
   3  11   3       44.64       42.69      2.72 o 
   4  11   3        0.23       -0.21      1.03 o 
   5  11   3       91.44       82.12      4.28 o 
   6  11   3       12.26       14.07      3.18 o 
   7  11   3        9.28       11.11      2.51 o 
   8  11   3       27.79       25.61      3.58 o 
   9  11   3        7.30        2.67      3.75 o 
  10  11   3        1.94       -1.28      4.05 o 
 -10  12   3        0.08        4.58      4.73 o 
  -9  12   3        1.79        9.35      3.37 o 
  -8  12   3        3.01        4.71      2.69 o 
  -7  12   3       37.68       46.77      3.76 o 
  -6  12   3        7.49        7.86      1.94 o 
  -5  12   3       23.58       20.43      1.96 o 
  -4  12   3        5.60        5.43      1.35 o 
  -3  12   3        0.84        2.03      1.12 o 
  -2  12   3        3.47        3.22      1.19 o 
  -1  12   3        1.41        0.91      1.13 o 
   0  12   3        3.09        2.28      1.51 o 
   1  12   3       61.72       64.71      3.61 o 
   2  12   3       40.63       32.96      2.42 o 
   3  12   3        0.82       -0.18      1.06 o 
   4  12   3        0.17        2.48      1.32 o 
   5  12   3        5.70        5.57      1.62 o 
   6  12   3       38.25       27.29      2.98 o 
   7  12   3        0.01        0.04      2.31 o 
   8  12   3        7.27        5.13      4.21 o 
   9  12   3        4.09        4.08      4.67 o 
  -8  13   3        4.26        7.63      2.94 o 
  -7  13   3        3.30        9.10      5.30 o 
  -6  13   3       13.36       14.98      3.58 o 
  -5  13   3        0.05        1.35      1.37 o 
  -4  13   3       23.37       24.13      2.45 o 
  -3  13   3        5.09        4.33      1.35 o 
  -2  13   3       14.67       16.33      1.87 o 
  -1  13   3       16.14       17.58      1.94 o 
   0  13   3       34.25       32.23      2.96 o 
   1  13   3        0.76        0.88      1.35 o 
   2  13   3        0.07        0.78      1.27 o 
   3  13   3        4.82        4.69      1.58 o 
   4  13   3        2.89        2.64      1.74 o 
   5  13   3        2.41        3.53      1.61 o 
   6  13   3        4.88        5.75      2.76 o 
   7  13   3        0.21        2.85      2.71 o 
   8  13   3        0.29        4.39      4.68 o 
  -7  14   3        1.20        5.95      4.85 o 
  -6  14   3        0.65        3.01      6.80 o 
  -5  14   3       18.69       24.44      2.77 o 
  -4  14   3        3.94        5.04      1.52 o 
  -3  14   3        1.50        1.31      1.29 o 
  -2  14   3       35.81       35.07      2.88 o 
  -1  14   3        2.29        3.41      1.53 o 
   0  14   3        0.07        2.62      1.74 o 
   1  14   3       35.90       39.30      4.47 o 
   2  14   3       12.69       16.50      2.27 o 
   3  14   3        0.22        0.84      1.55 o 
   4  14   3       45.43       49.03      4.61 o 
   5  14   3        1.91        1.19      1.93 o 
   6  14   3        0.04        5.13      2.89 o 
  -5  15   3        3.00       -0.70      3.96 o 
  -4  15   3        2.44        5.06      4.96 o 
  -3  15   3        8.18       10.88      2.59 o 
  -2  15   3        3.81        8.08      2.46 o 
  -1  15   3        0.49        1.59      2.05 o 
   0  15   3        0.50       -0.72      1.69 o 
   1  15   3        0.00       -0.79      2.03 o 
   2  15   3        0.49        3.00      2.22 o 
   3  15   3        8.23       10.92      2.75 o 
   4  15   3        8.11       13.10      2.97 o 
   1  16   3        0.07        1.73      4.20 o 
 -15   0   4        0.38       -3.68      3.68 o 
 -14   0   4        0.00        0.79      2.69 o 
 -13   0   4        0.87        0.50      4.44 o 
 -12   0   4        1.22        1.94      2.20 o 
 -11   0   4      192.53      210.87      7.73 o 
 -10   0   4       23.71       18.20      2.98 o 
  -9   0   4        2.06        2.96      1.07 o 
  -8   0   4       24.41       25.55      1.70 o 
  -7   0   4       18.90       25.30      4.45 o 
  -6   0   4     1227.18     1389.18     18.47 o 
  -5   0   4      996.38     1030.72     13.82 o 
  -4   0   4     1757.32     1705.81     21.66 o 
  -3   0   4      571.52      614.98     12.66 o 
  -2   0   4     1055.77     1054.41     19.92 o 
  -1   0   4      435.03      451.80     12.79 o 
   0   0   4    11598.69    11055.69    200.94 o 
   1   0   4      772.23      830.60     15.90 o 
   2   0   4        6.61        9.89      1.24 o 
   3   0   4     2342.78     2360.56     35.02 o 
   4   0   4     1750.13     1832.01     44.37 o 
   5   0   4     1001.81      980.09     16.30 o 
   7   0   4        2.07        1.95      1.19 o 
   8   0   4        0.38       -0.05      0.93 o 
   9   0   4       12.37       10.20      1.75 o 
  10   0   4       64.49       69.69      3.32 o 
  11   0   4       20.39       20.07      2.31 o 
  12   0   4        2.77       14.24      9.71 o 
  13   0   4        4.88       -1.57      8.48 o 
 -14   1   4        0.98       -1.02      1.88 o 
 -13   1   4        1.67        1.24      1.69 o 
 -12   1   4       18.30       19.16      2.44 o 
 -11   1   4       11.12        9.15      1.70 o 
 -10   1   4       94.97       94.95      2.95 o 
  -9   1   4       54.00       56.90      2.10 o 
  -8   1   4        2.38        2.71      0.91 o 
  -7   1   4      150.81      153.63      3.02 o 
  -6   1   4      166.96      189.57      3.02 o 
  -5   1   4     1514.95     1662.36     16.43 o 
  -4   1   4       30.11       40.13      1.29 o 
  -3   1   4       11.77       11.46      0.79 o 
  -2   1   4      219.16      262.88      4.99 o 
  -1   1   4     1216.81     1219.61     18.69 o 
   0   1   4        4.22        5.54      0.59 o 
   1   1   4      860.11      813.86      8.20 o 
   2   1   4        4.40       10.14      0.74 o 
   3   1   4      869.17      894.19      9.85 o 
   4   1   4      929.15      948.79      9.22 o 
   5   1   4      682.07      679.92      7.13 o 
   6   1   4      173.31      164.35      2.80 o 
   7   1   4      384.81      371.15      4.47 o 
   8   1   4       41.36       49.15      1.89 o 
   9   1   4       31.82       32.41      1.56 o 
  10   1   4       14.93       14.55      1.36 o 
  11   1   4        1.57        1.60      1.34 o 
  12   1   4        4.02        3.36      1.52 o 
  13   1   4        2.43        1.24      2.55 o 
 -14   2   4        0.13       -0.85      2.22 o 
 -13   2   4        3.85        6.23      1.80 o 
 -12   2   4        0.00       -1.10      1.10 o 
 -11   2   4        0.27        0.39      1.07 o 
 -10   2   4        0.03       -0.79      0.97 o 
  -9   2   4       43.15       39.04      1.89 o 
  -8   2   4        0.52        0.04      0.87 o 
  -7   2   4       13.89       16.48      1.35 o 
  -6   2   4       20.94       16.65      1.15 o 
  -5   2   4       10.51        9.72      0.87 o 
  -4   2   4     2315.04     2544.79     26.63 o 
  -3   2   4       36.95       48.97      1.65 o 
  -2   2   4     2844.91     2845.38     32.42 o 
  -1   2   4      226.33      234.23      4.49 o 
   0   2   4      115.05      110.24      2.26 o 
   1   2   4      110.09       89.29      1.55 o 
   2   2   4      171.43      204.56      2.88 o 
   3   2   4      217.69      255.93      4.57 o 
   4   2   4      178.90      189.01      2.60 o 
   5   2   4       22.04       23.09      1.09 o 
   6   2   4       42.18       41.16      1.32 o 
   7   2   4       70.31       71.09      1.96 o 
   8   2   4        3.44        2.44      0.88 o 
   9   2   4        0.16       -0.82      0.82 o 
  10   2   4        2.08        3.37      1.10 o 
  11   2   4        2.70        0.08      1.35 o 
  12   2   4        0.00       -1.73      1.73 o 
  13   2   4       10.59       10.20      2.38 o 
 -14   3   4       11.29       12.41      2.45 o 
 -13   3   4        0.14       -1.25      1.25 o 
 -12   3   4        2.17        1.00      1.23 o 
 -11   3   4        1.02       -0.99      1.04 o 
 -10   3   4        3.55        3.58      1.12 o 
  -9   3   4       49.12       46.95      2.03 o 
  -8   3   4       13.97       12.44      1.34 o 
  -7   3   4        5.54        7.72      1.09 o 
  -6   3   4       12.47       13.64      1.13 o 
  -5   3   4      290.37      316.72      4.57 o 
  -4   3   4       32.59       40.99      1.37 o 
  -3   3   4      520.09      578.27      6.83 o 
  -2   3   4      530.87      575.23      6.12 o 
  -1   3   4      255.70      296.80      4.24 o 
   0   3   4       33.90       40.86      1.30 o 
   1   3   4       46.99       43.79      1.30 o 
   2   3   4        0.25       -0.22      0.27 o 
   3   3   4      674.67      722.58      7.81 o 
   4   3   4        1.11        1.99      0.45 o 
   5   3   4       87.48       79.62      1.56 o 
   6   3   4        8.54        8.73      0.80 o 
   7   3   4       12.94       13.47      1.21 o 
   8   3   4       11.46       11.50      1.34 o 
   9   3   4       29.67       30.63      2.64 o 
  10   3   4        8.21        6.75      1.19 o 
  11   3   4        0.14       -1.84      2.23 o 
  12   3   4        0.30       -1.69      1.69 o 
  13   3   4       17.54       12.48      2.52 o 
 -14   4   4        0.26       -0.29      1.50 o 
 -13   4   4        0.11       -0.74      1.27 o 
 -12   4   4       11.24       11.70      1.64 o 
 -11   4   4       16.20       15.11      1.71 o 
 -10   4   4        7.08        6.06      1.29 o 
  -9   4   4       86.27       91.02      2.88 o 
  -8   4   4       41.63       48.75      2.18 o 
  -7   4   4       15.12       15.85      1.32 o 
  -6   4   4        0.19        2.86      2.01 o 
  -5   4   4      479.69      543.86      7.00 o 
  -4   4   4       54.54       46.57      1.61 o 
  -3   4   4      149.54      184.14      2.84 o 
  -2   4   4      240.39      300.82      4.64 o 
  -1   4   4      704.80      717.13     10.41 o 
   0   4   4      559.48      525.88      8.18 o 
   1   4   4      100.34       75.25      3.43 o 
   2   4   4      100.03      107.58      2.29 o 
   3   4   4     2085.73     2180.75     25.95 o 
   4   4   4        5.95        8.45      0.79 o 
   5   4   4        0.19        2.18      0.95 o 
   6   4   4      362.06      342.73      5.40 o 
   7   4   4        1.53        0.71      0.95 o 
   8   4   4       35.08       34.51      2.47 o 
   9   4   4       12.22       11.10      2.65 o 
  10   4   4       14.60       13.92      1.85 o 
  11   4   4        0.03       -1.28      1.28 o 
  12   4   4        0.57        3.37      1.99 o 
  13   4   4        0.05       -1.29      1.91 o 
 -14   5   4        1.62       -0.35      1.82 o 
 -13   5   4        0.12       -1.85      1.85 o 
 -12   5   4        0.93       -1.62      1.62 o 
 -11   5   4        1.07       -0.24      1.14 o 
 -10   5   4       24.34       28.98      1.99 o 
  -9   5   4       71.49       83.02      2.77 o 
  -8   5   4       67.59       73.60      2.47 o 
  -7   5   4        7.53        8.85      1.08 o 
  -6   5   4        4.61        4.07      1.15 o 
  -5   5   4      236.71      247.64      4.08 o 
  -4   5   4      116.08      119.36      2.79 o 
  -3   5   4        9.26       10.35      0.81 o 
  -2   5   4       11.46        9.84      0.88 o 
  -1   5   4      416.30      427.60      8.51 o 
   0   5   4      133.67      116.54      3.52 o 
   1   5   4       14.78       10.28      0.96 o 
   2   5   4        3.83        1.43      0.99 o 
   3   5   4      842.02      904.07     11.34 o 
   4   5   4      404.20      405.10      5.89 o 
   5   5   4       16.44       14.86      1.22 o 
   6   5   4       26.38       24.68      1.57 o 
   7   5   4        0.03        0.06      0.90 o 
   8   5   4       34.67       36.03      2.15 o 
   9   5   4       49.27       53.09      3.23 o 
  10   5   4        8.25       10.96      1.95 o 
  11   5   4       54.89       57.46      3.04 o 
  12   5   4        0.16       -3.62      3.62 o 
 -13   6   4        1.38        2.22      3.77 o 
 -12   6   4        0.78       -1.48      1.48 o 
 -11   6   4       34.85       40.93      2.99 o 
 -10   6   4       64.20       76.69      4.77 o 
  -9   6   4       14.67       13.57      1.79 o 
  -8   6   4        0.77        0.83      0.98 o 
  -7   6   4      400.40      399.90      7.11 o 
  -6   6   4       42.14       42.71      2.24 o 
  -5   6   4        0.16        0.53      0.59 o 
  -4   6   4      333.29      343.95      5.53 o 
  -3   6   4      103.98       99.82      2.38 o 
  -2   6   4      576.02      559.17      7.52 o 
  -1   6   4      471.50      475.49      8.26 o 
   0   6   4       12.31       15.40      1.70 o 
   1   6   4     1111.50     1136.06     15.11 o 
   2   6   4      102.34       99.78      3.87 o 
   3   6   4       80.19       69.23      2.21 o 
   4   6   4      196.58      161.87      4.10 o 
   5   6   4      775.96      739.48     11.23 o 
   6   6   4       52.52       46.28      2.94 o 
   7   6   4       20.25       17.28      2.37 o 
   8   6   4       12.23       14.71      1.61 o 
   9   6   4        0.16        1.30      1.38 o 
  10   6   4        0.66        1.73      1.58 o 
  11   6   4        1.77        1.53      1.45 o 
  12   6   4        1.05       -0.64      2.18 o 
 -13   7   4        0.04       -1.51      2.38 o 
 -12   7   4        4.84        2.00      2.74 o 
 -11   7   4        0.03       -1.34      1.34 o 
 -10   7   4       23.65       23.75      2.34 o 
  -9   7   4       14.59       15.58      1.93 o 
  -8   7   4       75.29       77.26      3.54 o 
  -7   7   4        0.31        1.57      1.04 o 
  -6   7   4      232.94      233.93      4.97 o 
  -5   7   4      102.53       95.85      2.88 o 
  -4   7   4       18.30       17.23      1.92 o 
  -3   7   4       35.79       37.21      1.89 o 
  -2   7   4       12.05       15.28      1.25 o 
  -1   7   4        0.51        0.92      0.73 o 
   0   7   4      216.98      196.43      4.73 o 
   1   7   4       54.10       62.15      2.48 o 
   2   7   4      310.89      324.83      6.01 o 
   3   7   4      120.23      106.81      2.89 o 
   4   7   4      386.49      340.26      5.92 o 
   5   7   4      113.46      142.56      3.96 o 
   6   7   4       34.70       33.69      2.65 o 
   7   7   4       74.76       73.15      4.00 o 
   8   7   4        6.67        8.42      1.80 o 
   9   7   4      133.76      134.02      5.97 o 
  10   7   4        0.12        0.09      2.00 o 
  11   7   4        0.49       -0.43      1.56 o 
  12   7   4        4.87        3.66      2.28 o 
 -13   8   4        2.46        6.21      3.51 o 
 -12   8   4        2.58        1.15      2.59 o 
 -11   8   4        6.73        9.15      1.99 o 
 -10   8   4        0.29       -0.06      1.41 o 
  -9   8   4        6.31        4.59      1.51 o 
  -8   8   4        6.91        6.84      1.48 o 
  -7   8   4       26.70       23.93      1.99 o 
  -6   8   4      177.52      178.29      4.33 o 
  -5   8   4      138.43      129.19      4.22 o 
  -4   8   4        7.73        7.53      1.10 o 
  -3   8   4        1.42        0.68      0.74 o 
  -2   8   4        0.71       -0.02      0.66 o 
  -1   8   4       54.99       57.00      4.03 o 
   0   8   4      296.42      280.42      6.28 o 
   1   8   4       66.54       62.72      2.74 o 
   2   8   4        7.22        5.06      1.05 o 
   3   8   4        5.61        4.47      0.98 o 
   4   8   4       11.62       10.04      1.29 o 
   5   8   4        0.82        2.35      1.77 o 
   6   8   4       50.28       44.33      3.86 o 
   7   8   4       83.13       70.16      4.77 o 
   8   8   4       24.66       22.48      3.14 o 
   9   8   4       20.58       18.30      2.49 o 
  10   8   4        0.03        0.80      1.74 o 
  11   8   4        1.49        1.80      2.23 o 
 -12   9   4        1.66        1.17      2.44 o 
 -11   9   4        5.64        4.84      2.15 o 
 -10   9   4       11.47        9.59      1.97 o 
  -9   9   4       27.30       34.67      2.68 o 
  -8   9   4        8.28        7.59      1.86 o 
  -7   9   4       22.60       27.39      2.65 o 
  -6   9   4        1.34        2.75      1.33 o 
  -5   9   4       95.39       96.76      4.03 o 
  -4   9   4      241.39      242.43      4.90 o 
  -3   9   4      184.73      189.14      4.52 o 
  -2   9   4      578.20      589.63      8.75 o 
  -1   9   4       26.74       29.08      2.36 o 
   0   9   4        0.69       -0.46      0.86 o 
   1   9   4        0.46        0.60      0.85 o 
   2   9   4      282.29      259.73      5.73 o 
   3   9   4       27.18       21.46      1.74 o 
   4   9   4        1.43        0.06      0.78 o 
   5   9   4      101.65       88.34      7.12 o 
   6   9   4       37.17       33.39      3.36 o 
   7   9   4       23.29       22.20      4.24 o 
   8   9   4        0.18        1.15      1.93 o 
   9   9   4        0.38        2.01      2.27 o 
  10   9   4        0.00       -0.15      1.99 o 
  11   9   4        0.07        2.72      2.05 o 
 -11  10   4        2.86        4.41      3.19 o 
 -10  10   4        4.39        3.96      1.76 o 
  -9  10   4       19.02       22.13      2.56 o 
  -8  10   4        0.32        0.10      1.47 o 
  -7  10   4       11.72       12.29      2.09 o 
  -6  10   4        0.49        0.73      1.40 o 
  -5  10   4       68.67       71.13      3.30 o 
  -4  10   4        0.84        0.81      0.92 o 
  -3  10   4       26.13       27.78      1.95 o 
  -2  10   4       19.57       20.68      1.75 o 
  -1  10   4       86.75       87.61      4.88 o 
   0  10   4       11.51        7.37      2.36 o 
   1  10   4       18.47       19.41      1.89 o 
   2  10   4       17.80       14.64      1.73 o 
   3  10   4        7.45        8.46      1.33 o 
   4  10   4       72.15       63.80      3.44 o 
   5  10   4       45.90       40.43      3.13 o 
   6  10   4       39.40       35.49      4.48 o 
   7  10   4       12.21       10.79      2.55 o 
   8  10   4       28.78       26.74      3.57 o 
   9  10   4       13.88        9.96      3.39 o 
  10  10   4       23.70       27.96      5.11 o 
 -11  11   4        5.86        6.61      3.75 o 
 -10  11   4        2.20        2.79      2.41 o 
  -9  11   4        4.46        5.33      2.34 o 
  -8  11   4        4.69        4.95      2.52 o 
  -7  11   4       27.20       29.08      2.99 o 
  -6  11   4        0.20        1.84      1.34 o 
  -5  11   4        7.55        8.11      1.50 o 
  -4  11   4      170.96      166.88      4.32 o 
  -3  11   4       57.32       53.91      2.77 o 
  -2  11   4      267.64      260.75      5.51 o 
  -1  11   4       62.73       61.86      3.47 o 
   0  11   4       88.38       87.89      4.30 o 
   1  11   4       37.72       34.36      3.14 o 
   2  11   4      110.12      105.65      4.67 o 
   3  11   4        5.67        5.40      1.44 o 
   4  11   4        0.08       -0.98      0.98 o 
   5  11   4       19.02       21.58      2.29 o 
   6  11   4        9.59       11.13      2.08 o 
   7  11   4        3.14        5.17      2.53 o 
   8  11   4        3.12        5.16      3.13 o 
   9  11   4       21.75       16.86      4.26 o 
  -9  12   4        9.32       15.15      5.58 o 
  -8  12   4        1.28        2.88      3.34 o 
  -7  12   4       13.34       12.23      3.32 o 
  -6  12   4       41.11       47.16      3.92 o 
  -5  12   4       12.29       13.88      1.92 o 
  -4  12   4        0.25        0.87      1.05 o 
  -3  12   4        0.29        1.41      1.10 o 
  -2  12   4        0.28       -0.62      0.97 o 
  -1  12   4        7.76       10.09      1.67 o 
   0  12   4       37.69       32.80      3.50 o 
   1  12   4      100.23      107.02      5.11 o 
   2  12   4        9.99       11.65      1.77 o 
   3  12   4       31.32       30.33      2.66 o 
   4  12   4       77.05       74.45      4.36 o 
   5  12   4        4.58        4.55      1.55 o 
   6  12   4       25.88       30.94      3.35 o 
   7  12   4        8.05       11.66      3.36 o 
   8  12   4        0.66        3.73      2.90 o 
  -8  13   4        6.61       10.17      5.15 o 
  -7  13   4        7.57       11.83      5.96 o 
  -6  13   4       83.54       79.41      5.85 o 
  -5  13   4        9.77        7.86      2.40 o 
  -4  13   4        2.04        1.61      1.33 o 
  -3  13   4        2.78        2.77      1.91 o 
  -2  13   4        6.93        6.93      1.92 o 
  -1  13   4        7.93        6.11      1.87 o 
   0  13   4      217.63      218.24     14.96 o 
   1  13   4        0.00       -0.57      1.44 o 
   2  13   4        4.10        3.25      1.65 o 
   3  13   4       13.55       13.71      2.09 o 
   4  13   4       79.95       87.91      5.47 o 
   5  13   4        9.83       11.14      2.90 o 
   6  13   4        4.29        7.15      2.99 o 
   7  13   4        7.64        7.93      4.52 o 
  -7  14   4        0.07        1.04      4.29 o 
  -6  14   4       13.81        2.57      3.71 o 
  -5  14   4        6.83       11.15      5.13 o 
  -4  14   4        0.76        2.06      3.88 o 
  -3  14   4       10.53       10.24      3.35 o 
  -2  14   4        3.16        2.95      2.56 o 
  -1  14   4        3.80        2.11      1.97 o 
   0  14   4        1.60        0.59      1.61 o 
   1  14   4        5.72        5.41      2.01 o 
   2  14   4        5.71        9.55      1.94 o 
   3  14   4        2.96        2.41      2.06 o 
   4  14   4        3.30        1.03      2.06 o 
   5  14   4       22.34       28.53      7.55 o 
   6  14   4        1.99        6.12      5.03 o 
  -5  15   4        1.88       -2.55      3.45 o 
  -4  15   4        1.36        0.84      4.13 o 
  -3  15   4        0.12       -3.55      3.55 o 
  -2  15   4        1.42       -2.38      3.12 o 
  -1  15   4        0.20        1.37      2.43 o 
   0  15   4       10.15        9.44      3.41 o 
   1  15   4        6.28        8.84      3.19 o 
   2  15   4      105.79      128.61      9.11 o 
   3  15   4        0.74        0.00      2.29 o 
 -14   1   5        0.11       -1.82      1.82 o 
 -13   1   5       23.10       17.62      2.19 o 
 -12   1   5       23.89       20.44      2.12 o 
 -11   1   5        4.20        2.85      1.12 o 
 -10   1   5       98.87       98.59      2.68 o 
  -9   1   5        0.01        0.48      1.08 o 
  -8   1   5        1.44        1.02      0.86 o 
  -7   1   5        4.36        3.83      0.85 o 
  -6   1   5        0.88        2.21      0.80 o 
  -5   1   5      156.23      162.90      2.57 o 
  -4   1   5      240.83      276.33      3.81 o 
  -3   1   5      167.17      193.29      2.76 o 
  -2   1   5       87.98      102.64      2.20 o 
  -1   1   5      304.27      319.62      4.77 o 
   0   1   5      610.03      694.32      7.61 o 
   1   1   5      446.06      445.80      4.85 o 
   2   1   5      365.17      363.75      3.87 o 
   3   1   5      216.53      205.99      3.23 o 
   4   1   5        5.83        2.59      0.56 o 
   5   1   5       39.16       43.42      1.68 o 
   6   1   5       90.68       82.40      2.09 o 
   7   1   5      221.94      226.47      4.37 o 
   8   1   5        0.85        0.35      0.79 o 
   9   1   5       18.21       20.84      1.50 o 
  10   1   5       52.17       55.63      2.03 o 
  11   1   5        0.55       -1.36      1.36 o 
  12   1   5        0.06       -1.46      1.46 o 
  13   1   5        2.17        2.30      2.24 o 
 -14   2   5        0.42        2.64      2.08 o 
 -13   2   5        1.71       -1.14      1.51 o 
 -12   2   5        1.26       -1.08      1.08 o 
 -11   2   5        1.25        0.62      1.06 o 
 -10   2   5        5.37        8.94      1.28 o 
  -9   2   5      262.74      264.24      4.37 o 
  -8   2   5        4.94        5.31      1.37 o 
  -7   2   5      126.66      136.48      3.54 o 
  -6   2   5      140.25      136.96      3.14 o 
  -5   2   5      298.61      287.30      4.81 o 
  -4   2   5      653.47      715.88      8.36 o 
  -3   2   5     2354.70     2423.21     26.50 o 
  -2   2   5     1485.31     1526.81     17.65 o 
  -1   2   5      609.04      660.99      9.13 o 
   0   2   5      799.86      777.61      9.53 o 
   1   2   5       35.40       32.72      2.00 o 
   2   2   5     1994.27     1928.89     33.98 o 
   3   2   5      561.17      623.40      6.25 o 
   4   2   5      116.89      113.51      1.98 o 
   5   2   5      545.03      533.32      5.90 o 
   6   2   5      193.70      194.14      3.09 o 
   7   2   5        3.42        3.25      0.77 o 
   8   2   5       67.48       62.00      1.99 o 
   9   2   5        2.56        2.97      0.98 o 
  10   2   5        0.51        0.60      1.26 o 
  11   2   5        1.58        0.98      1.46 o 
  12   2   5        3.60        2.60      1.90 o 
  13   2   5        0.98        0.43      2.07 o 
 -14   3   5        0.09       -1.80      1.80 o 
 -13   3   5        2.42        0.03      1.29 o 
 -12   3   5        0.29       -0.87      1.16 o 
 -11   3   5       13.18       10.67      1.44 o 
 -10   3   5        5.38        2.71      1.11 o 
  -9   3   5        1.54        1.04      1.04 o 
  -8   3   5       54.98       44.29      2.08 o 
  -7   3   5       70.88       59.64      3.37 o 
  -6   3   5      124.25      128.32      3.16 o 
  -5   3   5        2.46        1.32      0.80 o 
  -4   3   5      256.69      291.37      4.16 o 
  -3   3   5      535.84      582.43      6.92 o 
  -2   3   5      178.91      221.36      3.08 o 
  -1   3   5      222.23      236.39      3.15 o 
   0   3   5        2.61        3.77      0.31 o 
   1   3   5      942.94      935.89      9.60 o 
   2   3   5        8.91        4.78      0.46 o 
   3   3   5      610.72      567.36      5.97 o 
   4   3   5       25.15       20.59      1.06 o 
   5   3   5      169.87      175.65      3.57 o 
   6   3   5      391.43      390.08      4.69 o 
   7   3   5       96.03       97.82      2.08 o 
   8   3   5      145.73      143.83      3.11 o 
   9   3   5       32.41       32.13      2.65 o 
  10   3   5       12.21       15.22      2.04 o 
  11   3   5       23.00       23.58      2.20 o 
  12   3   5       16.37       18.42      2.50 o 
 -14   4   5        4.57        3.08      2.01 o 
 -13   4   5        0.00       -1.44      1.44 o 
 -12   4   5        1.09        3.32      1.43 o 
 -11   4   5        0.25       -0.46      1.15 o 
 -10   4   5       36.82       38.50      2.54 o 
  -9   4   5       87.86      104.50      4.60 o 
  -8   4   5      148.44      161.83      3.55 o 
  -7   4   5      296.26      280.72      4.74 o 
  -6   4   5       20.59       23.04      1.41 o 
  -5   4   5      325.40      355.12      5.08 o 
  -4   4   5      343.41      341.32      4.74 o 
  -3   4   5      253.41      312.34      4.25 o 
  -2   4   5     3364.20     3498.16     33.47 o 
  -1   4   5      464.78      444.65      4.99 o 
   0   4   5      337.48      328.83      4.18 o 
   1   4   5      245.77      275.62      5.68 o 
   2   4   5      134.74      144.61      2.46 o 
   3   4   5      157.29      142.32      5.62 o 
   4   4   5        4.98        5.60      0.90 o 
   5   4   5       39.81       38.10      1.78 o 
   6   4   5        0.01       -0.27      0.85 o 
   7   4   5        6.35        6.01      1.22 o 
   8   4   5       43.02       39.86      2.89 o 
   9   4   5        1.55        1.39      1.38 o 
  10   4   5        7.57        7.99      1.84 o 
  11   4   5       13.93       12.87      2.56 o 
  12   4   5        1.62       -1.96      1.96 o 
 -14   5   5        0.63        0.77      2.94 o 
 -13   5   5        4.90        1.34      4.51 o 
 -12   5   5        8.66       10.88      1.67 o 
 -11   5   5        0.01       -0.83      1.15 o 
 -10   5   5       11.95       12.75      1.51 o 
  -9   5   5        7.51        6.83      1.24 o 
  -8   5   5       12.16       15.67      1.42 o 
  -7   5   5       34.73       30.55      1.70 o 
  -6   5   5       89.05       81.15      2.29 o 
  -5   5   5        0.40       -0.02      0.59 o 
  -4   5   5      367.65      397.46      5.34 o 
  -3   5   5      195.66      208.14      3.76 o 
  -2   5   5      126.46      155.31      2.71 o 
  -1   5   5        1.66        5.15      0.93 o 
   0   5   5       15.03       14.85      1.31 o 
   1   5   5      222.75      210.91      3.44 o 
   2   5   5      197.69      184.43      3.04 o 
   3   5   5        3.44        3.28      0.65 o 
   4   5   5       52.56       52.86      1.95 o 
   5   5   5      173.85      176.02      3.47 o 
   6   5   5      141.46      124.12      3.02 o 
   7   5   5        0.72        0.01      0.99 o 
   8   5   5       24.66       26.78      2.22 o 
   9   5   5        9.66       10.99      1.80 o 
  10   5   5        4.26        4.93      1.67 o 
  11   5   5       36.83       40.73      2.70 o 
  12   5   5        0.00        0.78      1.93 o 
 -13   6   5        4.12        1.83      2.28 o 
 -12   6   5       59.51       52.99      3.48 o 
 -11   6   5        9.83        6.76      1.79 o 
 -10   6   5       24.73       26.49      2.40 o 
  -9   6   5       19.55       20.69      2.09 o 
  -8   6   5        1.73        0.70      1.05 o 
  -7   6   5        3.80        4.07      1.18 o 
  -6   6   5       42.73       45.33      2.33 o 
  -5   6   5      147.80      166.07      3.73 o 
  -4   6   5      112.02      107.31      2.76 o 
  -3   6   5        0.18        0.34      0.51 o 
  -2   6   5       44.15       41.86      1.35 o 
  -1   6   5      162.13      160.11      2.92 o 
   0   6   5      259.84      296.05      6.97 o 
   1   6   5        0.82        0.96      0.55 o 
   2   6   5       13.48       10.75      0.98 o 
   3   6   5       51.44       58.81      1.90 o 
   4   6   5       15.62       16.84      1.29 o 
   5   6   5      130.03      130.97      3.37 o 
   6   6   5       52.13       49.76      2.84 o 
   7   6   5       18.09       17.97      1.81 o 
   8   6   5       93.48       82.06      3.31 o 
   9   6   5       34.20       35.91      2.68 o 
  10   6   5       20.09       15.91      2.19 o 
  11   6   5        0.50       -0.53      2.53 o 
  12   6   5        3.70        0.99      1.80 o 
 -13   7   5        9.77       15.62      5.72 o 
 -12   7   5        6.58        7.55      3.56 o 
 -11   7   5        0.16       -0.80      1.45 o 
 -10   7   5       11.99       17.59      2.46 o 
  -9   7   5       12.68       11.12      1.77 o 
  -8   7   5        0.69       -0.21      1.09 o 
  -7   7   5        0.24        0.63      1.01 o 
  -6   7   5        0.39        0.35      0.86 o 
  -5   7   5       18.82       19.12      1.56 o 
  -4   7   5       67.17       69.94      2.18 o 
  -3   7   5      209.69      208.10      3.45 o 
  -2   7   5       73.32       74.25      2.21 o 
  -1   7   5       22.18       25.46      1.60 o 
   0   7   5      333.83      329.15      6.61 o 
   1   7   5        2.34        2.03      0.78 o 
   2   7   5        3.45        3.28      0.89 o 
   3   7   5        0.52        0.52      0.72 o 
   4   7   5       81.60       63.75      2.98 o 
   5   7   5      222.24      196.20      5.45 o 
   6   7   5      152.64      137.71      5.50 o 
   7   7   5        1.46        1.70      2.15 o 
   8   7   5        1.83        4.20      2.17 o 
   9   7   5        2.96        4.00      1.58 o 
  10   7   5        0.39        3.10      1.70 o 
  11   7   5        6.02        5.83      2.21 o 
 -13   8   5        0.75        1.57      3.04 o 
 -12   8   5        4.85        5.42      2.56 o 
 -11   8   5        4.39        5.88      1.97 o 
 -10   8   5        6.56        5.33      1.71 o 
  -9   8   5        9.27        9.63      1.97 o 
  -8   8   5        5.50       10.88      1.61 o 
  -7   8   5       95.32      101.53      4.67 o 
  -6   8   5        0.07        0.39      0.97 o 
  -5   8   5      361.31      355.71      6.45 o 
  -4   8   5        4.75        5.98      1.11 o 
  -3   8   5      333.12      342.34      5.70 o 
  -2   8   5      326.26      324.75      5.46 o 
  -1   8   5       86.73       84.83      2.78 o 
   0   8   5       38.69       38.20      2.43 o 
   1   8   5       66.24       67.28      2.82 o 
   2   8   5        5.14        2.06      0.89 o 
   3   8   5       54.77       60.90      3.01 o 
   4   8   5       29.87       32.80      2.32 o 
   5   8   5       15.19       11.97      2.02 o 
   6   8   5       14.05       13.15      2.32 o 
   7   8   5      151.08      130.84      5.80 o 
   8   8   5       41.68       44.09      4.19 o 
   9   8   5        6.40        6.30      2.59 o 
  10   8   5       20.25       13.77      2.91 o 
  11   8   5        0.50       -0.55      1.89 o 
 -12   9   5        2.41        1.75      2.47 o 
 -11   9   5        1.64        0.65      2.48 o 
 -10   9   5        8.19       13.85      2.34 o 
  -9   9   5        3.20        0.43      2.04 o 
  -8   9   5        0.38        0.02      1.54 o 
  -7   9   5        6.79        8.31      1.50 o 
  -6   9   5        9.40       10.95      1.96 o 
  -5   9   5        2.39        1.67      1.19 o 
  -4   9   5        0.53        0.24      0.94 o 
  -3   9   5       26.88       27.22      1.80 o 
  -2   9   5      121.34      127.78      3.30 o 
  -1   9   5       79.03       76.48      2.92 o 
   0   9   5       56.02       59.90      3.22 o 
   1   9   5        1.95        1.71      0.98 o 
   2   9   5       29.43       40.00      2.83 o 
   3   9   5       31.03       26.65      2.64 o 
   4   9   5      229.35      217.63      5.46 o 
   5   9   5        4.55        6.10      1.58 o 
   6   9   5       79.09       74.04      9.61 o 
   7   9   5      132.87      124.34      5.89 o 
   8   9   5       48.48       59.97      4.95 o 
   9   9   5       18.20       20.73      3.58 o 
  10   9   5        0.03        1.95      2.31 o 
 -11  10   5        1.59        0.61      3.46 o 
 -10  10   5        0.40        0.77      1.92 o 
  -9  10   5        2.86        4.70      1.85 o 
  -8  10   5        7.60       10.03      1.98 o 
  -7  10   5       42.41       37.94      5.10 o 
  -6  10   5        0.23        0.23      1.20 o 
  -5  10   5       25.44       24.74      2.40 o 
  -4  10   5      311.81      331.43      7.77 o 
  -3  10   5      339.68      329.98      6.77 o 
  -2  10   5       23.22       24.89      1.85 o 
  -1  10   5        3.68        2.51      1.08 o 
   0  10   5       37.75       30.78      3.94 o 
   1  10   5       12.94       14.25      1.92 o 
   2  10   5       25.82       22.48      2.38 o 
   3  10   5        3.39        5.29      1.40 o 
   4  10   5        1.13        0.31      1.05 o 
   5  10   5        0.04        1.15      1.35 o 
   6  10   5        5.32        8.43      2.21 o 
   7  10   5       16.70       20.69      3.13 o 
   8  10   5        0.59        1.79      2.06 o 
   9  10   5       28.73       33.70      5.26 o 
  10  10   5        7.33        4.61      5.10 o 
 -10  11   5        1.67       -0.85      2.42 o 
  -9  11   5        0.08        0.91      1.88 o 
  -8  11   5       20.09       19.15      3.25 o 
  -7  11   5        4.20        8.14      2.35 o 
  -6  11   5        3.17        5.19      1.98 o 
  -5  11   5       74.59       62.83      4.70 o 
  -4  11   5       89.93       95.19      4.35 o 
  -3  11   5        7.00        6.72      1.42 o 
  -2  11   5        2.28        2.25      1.18 o 
  -1  11   5       83.17       83.16      5.12 o 
   0  11   5       86.65       85.60      4.53 o 
   1  11   5        0.40       -0.31      1.20 o 
   2  11   5       82.09       75.02      3.79 o 
   3  11   5        3.22        0.80      1.16 o 
   4  11   5      117.29      114.50      4.45 o 
   5  11   5        7.18        5.56      1.71 o 
   6  11   5       71.12       84.55      7.57 o 
   7  11   5       23.25       25.92      3.51 o 
   8  11   5        7.16        6.36      3.95 o 
   9  11   5        5.28       10.57      5.53 o 
 -10  12   5        1.66        1.14      3.36 o 
  -9  12   5        1.43       -0.72      3.87 o 
  -8  12   5       12.63       13.33      6.06 o 
  -7  12   5        2.91        3.97      5.11 o 
  -6  12   5       51.61       52.46      5.76 o 
  -5  12   5        3.25        5.37      2.35 o 
  -4  12   5        7.48        7.53      2.75 o 
  -3  12   5        4.62        1.69      2.32 o 
  -2  12   5        4.59        4.80      2.57 o 
  -1  12   5       31.67       32.95      4.58 o 
   0  12   5        8.90        7.85      1.85 o 
   1  12   5       34.43       39.39      3.34 o 
   2  12   5        3.67        4.22      1.59 o 
   3  12   5        2.16        2.32      1.37 o 
   4  12   5        0.58       -0.61      1.18 o 
   5  12   5       37.81       39.18      3.50 o 
   6  12   5        1.27       -0.12      2.31 o 
   7  12   5        4.80       10.61      3.76 o 
   8  12   5       13.61       16.19      6.03 o 
  -8  13   5        3.65        4.47      4.74 o 
  -7  13   5       11.45       18.49      6.29 o 
  -6  13   5        6.00       11.33      4.88 o 
  -5  13   5        6.34        5.62      3.00 o 
  -4  13   5        0.35       -1.10      2.11 o 
  -3  13   5        0.04       -1.73      1.95 o 
  -2  13   5        7.34        3.69      2.48 o 
  -1  13   5       21.46       16.03      3.71 o 
   0  13   5        4.33        7.68      2.32 o 
   1  13   5       25.04       21.82      3.24 o 
   2  13   5       43.90       37.10      3.36 o 
   3  13   5        9.79       15.01      2.46 o 
   4  13   5       19.03       22.94      2.86 o 
   5  13   5        4.39        3.37      3.39 o 
   6  13   5        0.91        3.08      3.33 o 
  -6  14   5        2.75        1.32      3.82 o 
  -5  14   5        0.02        2.04      3.43 o 
  -4  14   5       10.03       20.72      6.22 o 
  -3  14   5       16.92       16.24      5.51 o 
  -2  14   5        0.06       -0.69      2.34 o 
  -1  14   5        9.77       11.76      2.86 o 
   0  14   5        4.55        1.75      2.07 o 
   1  14   5        0.35        0.20      2.32 o 
   2  14   5        0.30       -1.55      2.05 o 
   3  14   5       61.68       65.86      6.35 o 
   4  14   5        7.16       12.20      3.38 o 
   5  14   5       17.61       32.28      6.37 o 
  -4  15   5        5.51        4.08      4.39 o 
  -3  15   5        4.98        8.72      5.19 o 
  -2  15   5        0.24       -1.03      3.17 o 
  -1  15   5        5.84        7.60      3.34 o 
   0  15   5        0.18       -1.80      2.26 o 
   1  15   5        1.28        7.05      3.07 o 
   2  15   5        3.68        7.13      3.15 o 
 -14   0   6        0.07       -1.19      4.85 o 
 -13   0   6        1.42        1.52      2.28 o 
 -12   0   6        5.17        2.05      2.21 o 
 -11   0   6        9.33        1.24      2.02 o 
 -10   0   6        0.66       -0.81      1.59 o 
  -9   0   6        3.72        2.72      2.30 o 
  -8   0   6       29.67       34.25      2.05 o 
  -7   0   6      218.58      228.68      4.39 o 
  -6   0   6       58.93       59.42      3.35 o 
  -5   0   6      407.69      389.91      6.05 o 
  -4   0   6      673.91      670.02      9.24 o 
  -3   0   6     1415.03     1405.24     17.91 o 
  -2   0   6      656.42      608.65      8.17 o 
  -1   0   6     3449.54     3647.82     44.68 o 
   0   0   6     2386.23     2602.49     32.18 o 
   1   0   6      451.25      544.83      7.58 o 
   2   0   6      732.49      673.74     21.84 o 
   3   0   6        5.44        6.82      1.17 o 
   4   0   6      190.32      200.41      4.47 o 
   5   0   6      503.47      517.45      8.33 o 
   6   0   6       90.44       88.97      3.15 o 
   7   0   6       70.67       68.16      2.94 o 
   8   0   6        6.50        7.75      1.79 o 
   9   0   6        5.27        5.07      1.36 o 
  10   0   6        0.08        1.86      1.70 o 
  11   0   6        4.33        3.57      1.89 o 
  12   0   6        0.43       -2.55      2.55 o 
 -14   1   6        3.17        4.11      2.04 o 
 -13   1   6       13.19       12.18      1.99 o 
 -12   1   6        0.11       -0.84      1.39 o 
 -11   1   6      111.54      105.24      5.21 o 
 -10   1   6        0.40       -1.22      1.22 o 
  -9   1   6       54.80       56.28      2.05 o 
  -8   1   6       16.74       15.45      1.22 o 
  -7   1   6        1.89        3.18      0.81 o 
  -6   1   6       76.02       70.83      2.14 o 
  -5   1   6        7.51        6.72      0.72 o 
  -4   1   6       64.79       71.96      1.63 o 
  -3   1   6       34.79       39.39      1.09 o 
  -2   1   6      284.61      265.97      3.80 o 
  -1   1   6      221.93      217.08      2.88 o 
   0   1   6      490.63      592.87      7.42 o 
   1   1   6      660.29      678.38      6.85 o 
   2   1   6       37.81       45.91      1.20 o 
   3   1   6      840.31      836.25      8.23 o 
   4   1   6      180.34      192.41      3.41 o 
   5   1   6      471.37      452.47      8.30 o 
   6   1   6       61.87       63.17      2.08 o 
   7   1   6        3.55        4.24      1.10 o 
   8   1   6       61.89       61.28      1.94 o 
   9   1   6       43.35       51.61      2.23 o 
  10   1   6       18.01       21.60      1.55 o 
  11   1   6        1.12        0.59      1.75 o 
  12   1   6        5.83        6.03      2.12 o 
 -14   2   6        1.10       -1.68      1.83 o 
 -13   2   6        0.09       -1.52      1.52 o 
 -12   2   6        1.27       -1.11      1.13 o 
 -11   2   6        1.37        0.89      1.06 o 
 -10   2   6        9.34        9.74      1.28 o 
  -9   2   6        5.20        3.58      1.04 o 
  -8   2   6      200.92      209.12      3.65 o 
  -7   2   6       48.72       51.67      1.85 o 
  -6   2   6      476.93      471.32      9.11 o 
  -5   2   6      123.74      121.17      2.46 o 
  -4   2   6       35.19       27.69      1.38 o 
  -3   2   6      242.85      243.30      3.92 o 
  -2   2   6      884.12     1021.02     12.23 o 
  -1   2   6      129.28      154.70      2.98 o 
   0   2   6      523.15      521.91      7.50 o 
   1   2   6      811.82      850.21     11.73 o 
   2   2   6        4.12        3.83      0.53 o 
   3   2   6       11.58       13.58      0.76 o 
   4   2   6        2.80        2.33      0.64 o 
   5   2   6        0.61        0.67      0.68 o 
   6   2   6        7.24        8.09      0.95 o 
   7   2   6       13.89       11.36      1.05 o 
   8   2   6       19.33       19.53      1.43 o 
   9   2   6        0.52       -1.31      1.31 o 
  10   2   6        0.78        0.25      1.43 o 
  11   2   6        0.00       -0.77      1.86 o 
  12   2   6        6.82        4.84      2.15 o 
 -14   3   6        0.93       -0.56      2.03 o 
 -13   3   6        5.97        7.11      1.50 o 
 -12   3   6        2.04        2.19      1.24 o 
 -11   3   6        2.19       -0.55      1.07 o 
 -10   3   6        9.61        8.01      1.27 o 
  -9   3   6       31.50       23.43      1.76 o 
  -8   3   6      183.21      182.97      3.82 o 
  -7   3   6        0.28        0.19      0.79 o 
  -6   3   6       35.69       30.92      2.14 o 
  -5   3   6        9.25       11.98      1.12 o 
  -4   3   6        4.08        7.43      0.81 o 
  -3   3   6      107.39      113.32      2.51 o 
  -2   3   6      929.75     1010.62     12.25 o 
  -1   3   6       88.35       91.89      1.87 o 
   0   3   6        3.77        7.74      0.73 o 
   1   3   6       54.78       47.00      1.33 o 
   2   3   6       13.43       11.43      1.51 o 
   3   3   6       21.28       23.72      1.07 o 
   4   3   6        1.55        0.53      0.61 o 
   5   3   6        0.02       -0.78      0.92 o 
   6   3   6       51.52       48.30      1.55 o 
   7   3   6       32.74       35.29      1.80 o 
   8   3   6       35.09       39.48      2.57 o 
   9   3   6       71.78       68.33      3.37 o 
  10   3   6        0.33       -0.86      1.50 o 
  11   3   6        0.21       -0.83      1.36 o 
  12   3   6       13.30       10.37      2.45 o 
 -14   4   6        1.13        1.16      2.05 o 
 -13   4   6        0.03       -1.34      1.34 o 
 -12   4   6        2.10        1.51      1.49 o 
 -11   4   6       19.20       17.55      1.78 o 
 -10   4   6      167.38      190.90      4.26 o 
  -9   4   6        2.85        2.24      1.13 o 
  -8   4   6      159.07      152.48      3.50 o 
  -7   4   6      242.18      224.06      4.13 o 
  -6   4   6       17.49       17.08      1.28 o 
  -5   4   6       25.58       23.02      1.35 o 
  -4   4   6      421.32      480.61      7.03 o 
  -3   4   6      736.40      749.22      8.76 o 
  -2   4   6       10.03       13.33      0.68 o 
  -1   4   6      124.49      148.20      2.38 o 
   0   4   6      222.83      237.34      2.85 o 
   1   4   6      237.85      231.67      3.35 o 
   2   4   6      252.30      244.40      3.44 o 
   3   4   6       13.81       17.26      0.86 o 
   4   4   6      277.28      260.88      3.93 o 
   5   4   6       66.90       64.51      2.45 o 
   6   4   6        1.36        0.83      1.08 o 
   7   4   6       27.07       25.10      2.01 o 
   8   4   6        8.58        5.12      1.47 o 
   9   4   6       12.60       11.00      1.85 o 
  10   4   6       13.86        9.68      2.04 o 
  11   4   6        1.85        3.46      1.50 o 
  12   4   6        0.21       -1.89      1.89 o 
 -14   5   6        0.32       -2.11      2.11 o 
 -13   5   6        3.25       -2.42      2.42 o 
 -12   5   6        0.53        1.49      1.37 o 
 -11   5   6       41.30       39.43      2.83 o 
 -10   5   6        7.81        7.24      1.37 o 
  -9   5   6       27.43       26.39      1.84 o 
  -8   5   6        0.64        0.23      0.95 o 
  -7   5   6       14.09       11.24      1.23 o 
  -6   5   6       58.67       55.88      2.02 o 
  -5   5   6        4.61        6.87      0.89 o 
  -4   5   6        4.85        6.43      0.78 o 
  -3   5   6        2.43        2.15      0.55 o 
  -2   5   6      932.54      977.95     10.18 o 
  -1   5   6      127.66      125.02      2.32 o 
   0   5   6      218.89      206.58      4.39 o 
   1   5   6      306.67      282.02      4.25 o 
   2   5   6       40.86       34.32      1.38 o 
   3   5   6       88.61       89.50      2.58 o 
   4   5   6        3.54        4.01      1.02 o 
   5   5   6       98.55       96.23      4.06 o 
   6   5   6        0.04        0.51      0.98 o 
   7   5   6       27.01       28.08      2.07 o 
   8   5   6      106.69      106.86      5.38 o 
   9   5   6        6.64        9.78      1.84 o 
  10   5   6       15.91       15.58      2.45 o 
  11   5   6       15.52       13.46      2.32 o 
  12   5   6        0.27        1.26      1.75 o 
 -13   6   6        6.25        6.35      2.72 o 
 -12   6   6       24.28       24.36      2.86 o 
 -11   6   6       29.37       27.30      2.75 o 
 -10   6   6        8.03        2.62      1.53 o 
  -9   6   6        4.66        3.74      1.39 o 
  -8   6   6        2.13        1.43      1.17 o 
  -7   6   6       56.26       57.79      2.77 o 
  -6   6   6        0.75        0.38      0.95 o 
  -5   6   6      675.55      672.77      9.78 o 
  -4   6   6       16.05       15.02      1.30 o 
  -3   6   6      245.29      240.48      4.13 o 
  -2   6   6        1.58        0.67      0.51 o 
  -1   6   6      192.11      181.64      3.91 o 
   0   6   6     1520.54     1520.75     15.94 o 
   1   6   6      482.15      460.36      7.10 o 
   2   6   6       67.50       61.65      2.81 o 
   3   6   6       49.65       59.32      3.05 o 
   4   6   6      188.24      181.09      4.05 o 
   5   6   6        0.94        2.33      1.10 o 
   6   6   6        3.61        4.84      1.41 o 
   7   6   6        2.17        2.47      1.28 o 
   8   6   6        0.70        2.16      1.29 o 
   9   6   6        0.10       -0.25      2.01 o 
  10   6   6        3.68        4.18      1.70 o 
  11   6   6        2.98        1.72      2.02 o 
 -13   7   6       10.19       13.22      3.16 o 
 -12   7   6        0.03       -1.87      1.87 o 
 -11   7   6       13.95       13.29      2.33 o 
 -10   7   6       35.22       44.40      3.32 o 
  -9   7   6       29.81       25.03      2.47 o 
  -8   7   6        0.25        1.24      1.22 o 
  -7   7   6        5.73        4.95      1.38 o 
  -6   7   6        0.29        0.24      0.93 o 
  -5   7   6        7.72        8.09      1.30 o 
  -4   7   6        6.71        4.77      1.02 o 
  -3   7   6        2.84        1.92      0.70 o 
  -2   7   6        8.09       10.60      0.91 o 
  -1   7   6     1071.02     1024.94     12.27 o 
   0   7   6        3.15        4.79      1.39 o 
   1   7   6       22.63       23.54      1.97 o 
   2   7   6      138.61      136.68      4.13 o 
   3   7   6      101.32      100.89      3.25 o 
   4   7   6       93.86      108.68      3.87 o 
   5   7   6       13.71       11.68      2.24 o 
   6   7   6      102.33      106.06      4.92 o 
   7   7   6       21.16       27.14      3.71 o 
   8   7   6       37.72       38.96      2.67 o 
   9   7   6        7.02        9.49      1.94 o 
  10   7   6       26.34       27.96      2.75 o 
  11   7   6        4.38       11.30      2.52 o 
 -12   8   6       11.92       14.93      3.21 o 
 -11   8   6        1.30        1.96      1.76 o 
 -10   8   6        4.52        5.80      2.16 o 
  -9   8   6       18.73       19.30      3.12 o 
  -8   8   6        1.11        0.64      1.25 o 
  -7   8   6        5.80        6.08      1.49 o 
  -6   8   6       11.15        9.60      1.58 o 
  -5   8   6       32.29       36.77      2.50 o 
  -4   8   6        3.95        3.07      1.17 o 
  -3   8   6       34.14       35.59      2.37 o 
  -2   8   6      402.05      405.57      6.28 o 
  -1   8   6      133.06      131.06      3.94 o 
   0   8   6        6.39       11.07      1.81 o 
   1   8   6       28.17       25.85      2.34 o 
   2   8   6      129.85      128.46      4.20 o 
   3   8   6        5.93        5.81      1.24 o 
   4   8   6       30.07       27.15      2.15 o 
   5   8   6        0.06        1.68      1.29 o 
   6   8   6        5.50        7.50      2.02 o 
   7   8   6       52.29       58.57      4.53 o 
   8   8   6       10.85        8.45      2.51 o 
   9   8   6        9.34       12.14      2.37 o 
  10   8   6        2.64       -0.38      1.85 o 
 -12   9   6        3.99        1.36      2.64 o 
 -11   9   6        0.04       -0.62      1.95 o 
 -10   9   6        6.43        7.07      2.99 o 
  -9   9   6       11.54       10.00      1.99 o 
  -8   9   6       25.99       31.12      3.13 o 
  -7   9   6        0.06       -1.03      1.20 o 
  -6   9   6        0.58        3.18      2.28 o 
  -5   9   6       15.51       16.15      2.46 o 
  -4   9   6        5.88        7.56      1.86 o 
  -3   9   6      444.33      437.29     13.63 o 
  -2   9   6      154.49      140.98      7.11 o 
  -1   9   6       11.32        9.20      2.44 o 
   0   9   6        1.45        1.11      1.07 o 
   1   9   6       31.16       30.85      2.83 o 
   2   9   6       26.09       28.77      2.48 o 
   3   9   6        0.46        0.09      0.96 o 
   4   9   6      115.29      101.91      3.73 o 
   5   9   6        0.04        0.93      1.22 o 
   6   9   6       43.02       31.04      4.27 o 
   7   9   6       13.28       19.21      2.99 o 
   8   9   6        9.10       18.91      3.34 o 
   9   9   6        3.12        3.51      3.16 o 
  10   9   6        0.00        2.98      2.67 o 
 -11  10   6        0.18        0.80      2.35 o 
 -10  10   6        7.66        9.46      5.00 o 
  -9  10   6        0.03        2.48      1.66 o 
  -8  10   6        4.93        5.44      1.75 o 
  -7  10   6        4.77        4.15      1.60 o 
  -6  10   6       16.70       19.35      2.80 o 
  -5  10   6       41.64       42.63      3.77 o 
  -4  10   6      186.83      164.28      8.16 o 
  -3  10   6      109.68      109.52     12.60 o 
  -2  10   6        1.25        2.32      2.65 o 
  -1  10   6        2.91        3.58      2.09 o 
   0  10   6       53.52       43.29      3.74 o 
   1  10   6       20.16       20.46      2.73 o 
   2  10   6       23.17       20.23      2.06 o 
   3  10   6       54.82       47.95      3.02 o 
   4  10   6       14.98        8.35      2.56 o 
   5  10   6       38.80       42.28      3.32 o 
   6  10   6       10.46        8.35      2.34 o 
   7  10   6       14.13       21.81      4.60 o 
   8  10   6        0.90        7.14      3.31 o 
   9  10   6        0.15        0.75      3.04 o 
 -10  11   6        0.83        1.40      2.77 o 
  -9  11   6       11.85       20.36      7.84 o 
  -8  11   6       15.72       24.52      3.54 o 
  -7  11   6        2.96        2.44      2.59 o 
  -6  11   6       26.94       40.93      5.30 o 
  -5  11   6       69.97       68.42      6.50 o 
  -4  11   6        2.01       -0.95      1.97 o 
  -3  11   6      143.72      144.16      7.94 o 
  -2  11   6        5.87        6.17      2.89 o 
  -1  11   6        0.79        6.91      3.38 o 
   0  11   6        8.44        6.23      1.95 o 
   1  11   6        4.28        1.98      1.52 o 
   2  11   6        0.01        1.09      1.24 o 
   3  11   6        0.05        0.07      1.28 o 
   4  11   6        3.43        1.88      1.38 o 
   5  11   6       41.47       49.05      4.27 o 
   6  11   6        9.41       12.78      3.16 o 
   7  11   6        3.86        7.27      4.38 o 
   8  11   6        5.04       11.27      4.77 o 
  -9  12   6        0.25       -3.51      3.51 o 
  -8  12   6        3.20        7.64      5.00 o 
  -7  12   6        5.79        4.87      2.98 o 
  -6  12   6       16.60       13.14      3.53 o 
  -5  12   6       35.82       35.75      5.05 o 
  -4  12   6        0.93        0.84      2.57 o 
  -3  12   6        7.02        2.36      2.37 o 
  -2  12   6       22.01       24.25      5.33 o 
  -1  12   6      163.70      166.16      8.62 o 
   0  12   6       14.78       17.78      2.95 o 
   1  12   6       10.23       14.23      2.67 o 
   2  12   6       71.32       69.14      4.33 o 
   3  12   6       12.00       10.76      2.34 o 
   4  12   6        4.70        4.84      1.80 o 
   5  12   6       23.77       23.51      3.28 o 
   6  12   6       28.33       39.24      7.04 o 
   7  12   6       22.70       16.36      5.49 o 
  -8  13   6        0.20        2.67      4.36 o 
  -7  13   6        4.72        7.07      4.89 o 
  -6  13   6       35.58       33.62      7.28 o 
  -5  13   6       20.15       20.04      7.18 o 
  -4  13   6        0.64        1.75      2.59 o 
  -3  13   6        3.02        5.09      2.84 o 
  -2  13   6        1.78        3.73      3.01 o 
  -1  13   6       99.65       97.87      6.35 o 
   0  13   6       16.37       15.70      2.93 o 
   1  13   6       13.87       14.85      3.15 o 
   2  13   6       12.28       10.18      2.18 o 
   3  13   6       53.37       59.34      4.22 o 
   4  13   6        1.19        0.19      2.24 o 
   5  13   6       22.63       23.88      5.59 o 
   6  13   6       27.78       25.65      6.16 o 
  -6  14   6        0.02        4.21      4.24 o 
  -5  14   6        3.26       -1.48      3.32 o 
  -4  14   6        4.89        3.25      3.81 o 
  -3  14   6        0.71        0.79      3.60 o 
  -2  14   6        0.44       -1.95      3.10 o 
  -1  14   6        0.01       -0.21      2.41 o 
   0  14   6       29.32       26.74      4.48 o 
   1  14   6       10.97        8.32      5.41 o 
   2  14   6        7.75       10.92      3.29 o 
   3  14   6        2.94        3.68      2.47 o 
   4  14   6       29.59       38.32      8.22 o 
  -3  15   6        8.58        9.51      5.04 o 
  -2  15   6        5.07        5.15      6.24 o 
  -1  15   6        0.07       -0.58      2.78 o 
   0  15   6        0.22        0.61      2.58 o 
   1  15   6       43.81       46.00      5.65 o 
 -14   1   7        4.30        7.74      3.22 o 
 -13   1   7        0.05       -1.14      1.68 o 
 -12   1   7        1.33       -1.34      1.34 o 
 -11   1   7       19.34       14.18      1.81 o 
 -10   1   7        3.04        1.94      1.26 o 
  -9   1   7        0.10       -0.28      1.04 o 
  -8   1   7        0.15       -0.41      0.87 o 
  -7   1   7      113.18      115.78      2.45 o 
  -6   1   7       25.57       23.97      1.22 o 
  -5   1   7       23.25       24.95      1.35 o 
  -4   1   7       31.88       30.19      1.07 o 
  -3   1   7       23.02       20.29      0.96 o 
  -2   1   7       51.28       52.24      1.29 o 
  -1   1   7        4.64        3.86      0.41 o 
   0   1   7      654.81      666.71      6.79 o 
   1   1   7      172.01      195.03      2.74 o 
   2   1   7       12.24       18.52      1.41 o 
   3   1   7        0.96        0.69      0.41 o 
   4   1   7       54.41       53.79      1.95 o 
   5   1   7      248.24      254.10      3.65 o 
   6   1   7        0.56       -0.71      0.83 o 
   7   1   7       36.85       36.21      1.80 o 
   8   1   7        7.85        6.19      1.18 o 
   9   1   7        1.87        0.56      0.97 o 
  10   1   7        3.85        2.43      1.22 o 
  11   1   7        7.05        4.98      2.43 o 
  12   1   7       12.44       16.45      2.53 o 
 -14   2   7        4.84        5.69      2.34 o 
 -13   2   7        0.04       -1.61      1.61 o 
 -12   2   7        4.03        2.30      1.85 o 
 -11   2   7       17.94       19.59      1.91 o 
 -10   2   7       42.41       43.36      2.03 o 
  -9   2   7       88.39       82.84      3.25 o 
  -8   2   7      574.62      627.10      7.69 o 
  -7   2   7      215.32      224.40      4.52 o 
  -6   2   7       31.03       29.52      1.37 o 
  -5   2   7      172.36      182.49      2.86 o 
  -4   2   7        2.77        6.49      0.68 o 
  -3   2   7      315.12      327.29      5.59 o 
  -2   2   7      179.05      242.50      3.73 o 
  -1   2   7     1540.69     1563.01     20.25 o 
   0   2   7       36.70       29.28      1.11 o 
   1   2   7      285.31      319.23      5.56 o 
   2   2   7      229.89      264.66      5.92 o 
   3   2   7       56.27       45.79      1.62 o 
   4   2   7      184.15      173.93      2.84 o 
   5   2   7        3.28        3.53      0.85 o 
   6   2   7        6.74        5.73      0.99 o 
   7   2   7       51.56       51.91      1.96 o 
   8   2   7        0.62        0.44      0.84 o 
   9   2   7        0.41       -0.66      1.09 o 
  10   2   7        0.11       -1.58      1.58 o 
  11   2   7        7.94        5.98      1.74 o 
  12   2   7        0.30       -0.89      3.30 o 
 -14   3   7        9.76       11.39      2.58 o 
 -13   3   7        1.08        0.00      2.01 o 
 -12   3   7        9.63       10.63      1.59 o 
 -11   3   7        4.89        5.44      1.32 o 
 -10   3   7       74.65       78.41      3.06 o 
  -9   3   7      317.18      290.88      5.18 o 
  -8   3   7        1.33        1.33      1.01 o 
  -7   3   7       94.89      100.61      2.65 o 
  -6   3   7       70.05       70.34      2.93 o 
  -5   3   7       41.78       42.14      2.23 o 
  -4   3   7        1.21        0.74      0.45 o 
  -3   3   7       98.30       95.72      2.29 o 
  -2   3   7        3.76        2.87      0.71 o 
  -1   3   7       69.11       79.43      2.01 o 
   0   3   7      740.87      702.91      8.21 o 
   1   3   7      258.51      261.53      3.80 o 
   2   3   7      108.33      107.91      2.06 o 
   3   3   7     1114.56     1115.83     11.70 o 
   4   3   7       22.48       25.42      1.42 o 
   5   3   7      127.40      125.20      2.81 o 
   6   3   7      101.70      103.17      2.67 o 
   7   3   7      167.70      164.33      3.55 o 
   8   3   7        9.69       12.40      1.84 o 
   9   3   7        2.09        0.87      1.53 o 
  10   3   7       35.13       39.32      3.18 o 
  11   3   7        8.74        9.22      1.91 o 
  12   3   7        1.80        1.06      2.11 o 
 -14   4   7        0.00        0.25      2.01 o 
 -13   4   7        2.26        2.50      2.13 o 
 -12   4   7       10.40       10.70      1.78 o 
 -11   4   7       14.50        9.79      1.66 o 
 -10   4   7      108.58      114.50      3.66 o 
  -9   4   7      240.76      244.82      6.32 o 
  -8   4   7        9.74        6.80      1.34 o 
  -7   4   7       12.77        7.82      1.21 o 
  -6   4   7       17.18       22.52      1.60 o 
  -5   4   7       73.38       71.42      2.28 o 
  -4   4   7       65.06       60.65      2.06 o 
  -3   4   7      530.83      560.06      7.69 o 
  -2   4   7       17.95       16.81      1.09 o 
  -1   4   7      145.21      137.96      3.44 o 
   0   4   7       21.17       18.78      1.01 o 
   1   4   7      202.45      207.04      3.31 o 
   2   4   7      282.80      272.96      4.33 o 
   3   4   7      442.46      442.12      5.47 o 
   4   4   7       14.86       15.05      1.31 o 
   5   4   7       17.64       16.38      1.31 o 
   6   4   7        7.59        5.55      1.27 o 
   7   4   7       14.41       14.07      1.75 o 
   8   4   7        1.33        2.08      3.38 o 
   9   4   7        1.72        2.27      2.27 o 
  10   4   7       15.12       12.99      2.19 o 
  11   4   7        1.83        0.81      1.91 o 
 -14   5   7        2.78        2.94      2.37 o 
 -13   5   7        0.49       -0.37      2.14 o 
 -12   5   7       36.15       37.66      2.61 o 
 -11   5   7       24.20       29.75      2.70 o 
 -10   5   7        3.00        5.73      1.39 o 
  -9   5   7       12.47       14.44      1.64 o 
  -8   5   7       12.84       11.22      1.43 o 
  -7   5   7      272.53      232.82      4.69 o 
  -6   5   7       31.37       30.59      1.82 o 
  -5   5   7        0.94       -0.20      0.72 o 
  -4   5   7       16.23       15.76      1.22 o 
  -3   5   7       66.16       73.58      2.51 o 
  -2   5   7       15.16       14.62      1.02 o 
  -1   5   7      128.22      128.51      2.90 o 
   0   5   7       61.01       58.49      1.73 o 
   1   5   7     1755.18     1670.06     20.54 o 
   2   5   7        6.65        6.51      1.03 o 
   3   5   7        2.69        0.65      0.79 o 
   4   5   7       66.12       67.50      2.54 o 
   5   5   7       55.24       54.57      2.88 o 
   6   5   7        0.38        0.13      1.04 o 
   7   5   7        0.27       -0.84      1.27 o 
   8   5   7       76.86       68.67      3.38 o 
   9   5   7        4.81        3.53      2.01 o 
  10   5   7        9.11        8.27      2.03 o 
  11   5   7        3.04        1.32      2.09 o 
 -13   6   7        3.01        2.56      3.15 o 
 -12   6   7        0.05       -0.64      1.93 o 
 -11   6   7       36.43       31.97      3.02 o 
 -10   6   7       19.60       22.39      2.53 o 
  -9   6   7        4.34        5.67      1.27 o 
  -8   6   7        1.46        2.12      1.18 o 
  -7   6   7        5.33        6.76      1.09 o 
  -6   6   7       73.22       63.16      2.23 o 
  -5   6   7      119.63      113.11      2.72 o 
  -4   6   7       17.70       18.81      1.72 o 
  -3   6   7        0.10       -0.87      0.87 o 
  -2   6   7       14.84       12.48      1.63 o 
  -1   6   7       52.40       44.27      2.57 o 
   0   6   7      178.18      178.83      4.56 o 
   1   6   7        6.29        4.01      0.93 o 
   2   6   7        1.08        1.53      0.73 o 
   3   6   7        7.06        5.72      1.04 o 
   4   6   7       48.47       50.43      2.44 o 
   5   6   7       24.09       28.04      3.22 o 
   6   6   7       62.56       62.53      3.92 o 
   7   6   7       58.80       55.24      3.71 o 
   8   6   7       11.87        8.31      1.98 o 
   9   6   7       31.92       39.71      2.95 o 
  10   6   7        0.12        1.42      1.71 o 
  11   6   7        4.78        5.72      2.29 o 
 -13   7   7        0.86        0.44      2.54 o 
 -12   7   7        0.30        1.66      3.24 o 
 -11   7   7        5.33        6.26      1.96 o 
 -10   7   7        3.50        1.37      1.95 o 
  -9   7   7        0.21       -0.70      1.32 o 
  -8   7   7        6.59        4.94      1.87 o 
  -7   7   7        1.66        3.57      1.35 o 
  -6   7   7       19.80       16.37      1.85 o 
  -5   7   7        4.98        2.76      1.45 o 
  -4   7   7       37.53       38.87      2.36 o 
  -3   7   7        3.87        4.38      1.38 o 
  -2   7   7       41.96       42.95      2.86 o 
  -1   7   7     1355.05     1361.62     22.66 o 
   0   7   7      205.10      206.39      4.89 o 
   1   7   7       52.03       53.49      2.60 o 
   2   7   7        6.40        8.17      1.22 o 
   3   7   7        1.17        3.19      0.90 o 
   4   7   7       22.97       22.07      1.79 o 
   5   7   7       78.71       68.61      4.57 o 
   6   7   7       33.28       28.42      2.49 o 
   7   7   7       34.76       37.97      3.00 o 
   8   7   7        6.74       11.95      3.18 o 
   9   7   7       11.22       17.55      2.25 o 
  10   7   7        3.97        3.24      2.03 o 
 -12   8   7        6.52        9.65      2.98 o 
 -11   8   7        0.11        1.42      2.20 o 
 -10   8   7        5.93        6.26      2.18 o 
  -9   8   7        2.47        3.56      1.59 o 
  -8   8   7       18.55       25.61      2.48 o 
  -7   8   7       11.47       15.97      2.58 o 
  -6   8   7       18.88       23.09      2.13 o 
  -5   8   7       10.74       11.69      1.67 o 
  -4   8   7        1.95        3.75      1.59 o 
  -3   8   7      784.62      800.26     15.07 o 
  -2   8   7       87.37       86.17      5.01 o 
  -1   8   7       89.23      108.76      7.99 o 
   0   8   7        8.80        9.16      1.87 o 
   1   8   7        7.68        5.91      1.72 o 
   2   8   7      142.54      137.75      4.53 o 
   3   8   7       66.33       61.50      3.54 o 
   4   8   7        8.52        6.15      1.86 o 
   5   8   7       16.62       14.17      2.00 o 
   6   8   7       87.65       83.44      5.66 o 
   7   8   7        6.34        9.88      2.42 o 
   8   8   7        1.68        2.99      2.28 o 
   9   8   7       18.95       21.16      2.42 o 
  10   8   7        7.44       12.50      2.85 o 
 -12   9   7        0.07        1.04      4.79 o 
 -11   9   7        0.27       -0.64      1.92 o 
 -10   9   7        0.00       -0.23      1.64 o 
  -9   9   7        0.05       -1.14      1.44 o 
  -8   9   7        0.06        0.43      1.76 o 
  -7   9   7       45.74       48.53      3.71 o 
  -6   9   7        1.29        0.56      1.49 o 
  -5   9   7        4.51        2.39      1.52 o 
  -4   9   7       78.82       81.33      9.56 o 
  -3   9   7      122.10      121.99     11.69 o 
  -2   9   7       43.87       42.61      4.60 o 
  -1   9   7      110.14      123.65      6.58 o 
   0   9   7        2.73        3.28      1.45 o 
   1   9   7       40.24       38.27      3.37 o 
   2   9   7      135.92      130.07      4.67 o 
   3   9   7       52.64       48.63      3.30 o 
   4   9   7       25.44       33.48      4.50 o 
   5   9   7       66.78       55.99      4.29 o 
   6   9   7       61.65       63.26      5.74 o 
   7   9   7       98.52      122.82      7.71 o 
   8   9   7        1.16        6.61      3.36 o 
   9   9   7        0.02        3.61      5.11 o 
 -11  10   7        0.35        1.52      2.46 o 
 -10  10   7        1.39       -0.07      2.95 o 
  -9  10   7       21.84       17.05      2.76 o 
  -8  10   7        6.51       12.08      4.21 o 
  -7  10   7       19.20       21.53      2.74 o 
  -6  10   7        9.24       13.02      2.31 o 
  -5  10   7       97.68       87.28      7.13 o 
  -4  10   7       12.42       11.03      3.10 o 
  -3  10   7       59.03       74.46      9.80 o 
  -2  10   7        3.64        4.55      2.33 o 
  -1  10   7        4.75        4.77      3.80 o 
   0  10   7       12.97       12.49      2.29 o 
   1  10   7       37.09       34.90      3.41 o 
   2  10   7        0.12        3.28      1.67 o 
   3  10   7        9.31        5.85      1.58 o 
   4  10   7       57.17       50.16      3.54 o 
   5  10   7        1.28        1.73      2.11 o 
   6  10   7        9.59        9.51      3.19 o 
   7  10   7        3.76        5.77      2.83 o 
   8  10   7       60.89       64.95      9.65 o 
 -10  11   7        0.02        1.44      4.95 o 
  -9  11   7        0.54        0.22      2.20 o 
  -8  11   7        1.70       -0.32      1.82 o 
  -7  11   7        5.74        8.53      3.31 o 
  -6  11   7        1.89        1.06      2.46 o 
  -5  11   7        4.85        2.13      2.49 o 
  -4  11   7       11.09        9.42      3.02 o 
  -3  11   7        0.30        4.22      2.50 o 
  -2  11   7        2.72        1.41      2.09 o 
  -1  11   7       44.80       46.83      8.22 o 
   0  11   7        5.53        3.09      1.81 o 
   1  11   7       38.69       38.54      3.69 o 
   2  11   7       29.82       34.49      3.08 o 
   3  11   7       33.67       29.19      2.88 o 
   4  11   7       14.24       11.46      2.11 o 
   5  11   7       55.35       66.54      5.05 o 
   6  11   7       27.17       32.04      4.59 o 
   7  11   7        8.57       17.07      5.52 o 
  -9  12   7        0.39       -3.11      4.09 o 
  -8  12   7        7.67       10.37      5.47 o 
  -7  12   7       24.69       23.83      6.60 o 
  -6  12   7       12.75       11.78      3.60 o 
  -5  12   7       14.17       13.04      8.92 o 
  -4  12   7        3.86        2.54      2.58 o 
  -3  12   7        4.98        1.68      2.57 o 
  -2  12   7       20.67       21.57      5.73 o 
  -1  12   7        4.37        4.94      2.03 o 
   0  12   7       19.09       21.28      3.12 o 
   1  12   7        0.19        0.35      1.65 o 
   2  12   7        2.59        2.07      1.52 o 
   3  12   7       11.66       10.58      2.18 o 
   4  12   7        3.26        3.71      1.76 o 
   5  12   7       15.99       17.07      4.94 o 
   6  12   7       25.99       29.61      6.46 o 
  -7  13   7        3.78        2.14      4.55 o 
  -6  13   7        0.15        0.90      3.78 o 
  -5  13   7        0.27       -2.98      2.98 o 
  -4  13   7        5.17       13.67      3.65 o 
  -3  13   7        7.96        8.54      3.80 o 
  -2  13   7        3.29        3.80      2.71 o 
  -1  13   7        1.51        3.08      2.21 o 
   0  13   7        4.46        7.76      2.27 o 
   1  13   7        6.62        2.37      2.36 o 
   2  13   7        2.52        2.31      1.62 o 
   3  13   7        3.80        7.17      5.38 o 
   4  13   7       10.49        5.52      5.21 o 
   5  13   7       17.43       24.69      5.95 o 
  -6  14   7        0.01        0.92      3.67 o 
  -5  14   7        0.17       -3.35      3.35 o 
  -4  14   7        0.29       -1.20      3.36 o 
  -3  14   7        1.81        5.79      4.40 o 
  -2  14   7       12.61       11.60      5.09 o 
  -1  14   7        0.00        4.80      2.70 o 
   0  14   7        8.44        7.04      2.86 o 
   1  14   7       29.20       21.89      5.28 o 
   2  14   7        7.44        6.47      2.92 o 
   3  14   7        2.00        1.48      2.48 o 
 -14   0   8        3.98        2.55      3.60 o 
 -13   0   8        0.00        0.79      2.59 o 
 -12   0   8        1.09       -1.65      3.32 o 
 -11   0   8        3.74       -0.71      2.23 o 
 -10   0   8        3.04        5.46      2.42 o 
  -9   0   8        2.18        4.37      1.70 o 
  -8   0   8      175.90      191.28      5.55 o 
  -7   0   8      999.81      997.75     17.02 o 
  -6   0   8     2879.71     2856.16     36.10 o 
  -5   0   8     1960.05     1920.55     24.64 o 
  -4   0   8        5.70        3.27      0.70 o 
  -3   0   8       22.57       29.58      1.63 o 
  -2   0   8      558.26      607.61      9.71 o 
  -1   0   8      920.13      973.25     12.75 o 
   0   0   8     1063.80     1229.12     14.33 o 
   1   0   8     1082.76     1161.05     17.42 o 
   2   0   8        2.38        2.11      1.03 o 
   3   0   8       10.09       11.18      1.56 o 
   4   0   8      130.81      135.26      6.48 o 
   5   0   8      116.94      108.91      3.81 o 
   6   0   8       28.27       30.47      2.53 o 
   7   0   8        3.37        1.73      1.57 o 
   8   0   8        0.94        0.45      1.60 o 
   9   0   8        0.10       -1.48      1.48 o 
  10   0   8        0.86       -1.21      1.35 o 
  11   0   8        4.01        1.46      1.90 o 
 -14   1   8        0.53        2.40      3.16 o 
 -13   1   8        1.68       -0.13      2.00 o 
 -12   1   8        2.45       -0.96      1.76 o 
 -11   1   8        0.01       -1.30      1.30 o 
 -10   1   8        0.12       -0.33      1.22 o 
  -9   1   8       42.18       40.33      1.83 o 
  -8   1   8      254.76      269.14      4.44 o 
  -7   1   8        5.92        5.85      1.02 o 
  -6   1   8       76.51       88.11      2.25 o 
  -5   1   8       70.24       73.44      1.92 o 
  -4   1   8        3.86        2.65      0.66 o 
  -3   1   8       11.57       11.10      0.81 o 
  -2   1   8       50.63       51.45      1.20 o 
  -1   1   8      116.20       99.02      1.86 o 
   0   1   8        0.52        2.27      0.53 o 
   1   1   8       11.06        9.12      0.66 o 
   2   1   8      406.39      412.03      5.27 o 
   3   1   8      173.85      174.61      2.88 o 
   4   1   8      115.58      123.39      2.54 o 
   5   1   8      357.18      362.83      5.34 o 
   6   1   8       11.16       12.61      1.32 o 
   7   1   8       94.50       97.08      2.79 o 
   8   1   8       10.49       11.22      1.41 o 
   9   1   8       19.54       19.22      1.55 o 
  10   1   8        0.21       -0.33      1.61 o 
  11   1   8        0.14       -2.83      2.83 o 
 -14   2   8        0.05        1.04      2.54 o 
 -13   2   8        6.60        7.21      2.27 o 
 -12   2   8        1.19       -0.81      1.47 o 
 -11   2   8        0.58       -1.35      1.35 o 
 -10   2   8        2.69        5.13      1.19 o 
  -9   2   8       95.90       91.29      3.19 o 
  -8   2   8      128.42      124.83      2.97 o 
  -7   2   8      301.86      298.97      4.74 o 
  -6   2   8       22.04       23.82      1.42 o 
  -5   2   8      173.27      167.15      3.04 o 
  -4   2   8      916.37      902.86     10.32 o 
  -3   2   8      227.61      217.52      7.19 o 
  -2   2   8       34.68       45.83      1.56 o 
  -1   2   8      156.49      172.61      3.47 o 
   0   2   8       40.97       41.97      2.90 o 
   1   2   8       36.11       35.59      1.68 o 
   2   2   8      659.03      697.57      9.38 o 
   3   2   8       58.81       66.46      1.97 o 
   4   2   8       10.12       13.44      1.25 o 
   5   2   8        4.47        4.88      1.06 o 
   6   2   8        0.00       -0.95      0.95 o 
   7   2   8        0.05       -1.04      1.04 o 
   8   2   8        0.00       -0.92      0.92 o 
   9   2   8        0.62       -1.05      1.95 o 
  10   2   8        1.53        0.93      1.76 o 
  11   2   8        3.65        2.91      1.77 o 
 -14   3   8       19.19       24.37      3.54 o 
 -13   3   8        0.35       -1.91      2.17 o 
 -12   3   8        4.37        4.60      1.40 o 
 -11   3   8       13.60       10.46      1.49 o 
 -10   3   8       21.78       26.64      2.04 o 
  -9   3   8        5.42        3.92      1.23 o 
  -8   3   8        0.01       -0.38      0.97 o 
  -7   3   8       13.08       15.45      1.73 o 
  -6   3   8        0.13        1.02      0.83 o 
  -5   3   8        4.11        1.76      1.43 o 
  -4   3   8        5.05        5.67      1.29 o 
  -3   3   8        0.43        0.49      0.60 o 
  -2   3   8        5.84        9.80      1.58 o 
  -1   3   8        0.10        0.21      0.52 o 
   0   3   8        0.12        0.03      0.55 o 
   1   3   8       15.62       14.94      1.03 o 
   2   3   8      217.93      211.13      3.23 o 
   3   3   8      611.32      587.68      7.44 o 
   4   3   8       26.23       31.03      1.61 o 
   5   3   8        0.38        0.12      0.88 o 
   6   3   8       20.26       19.30      1.51 o 
   7   3   8        8.02        7.56      1.08 o 
   8   3   8        3.88        0.77      1.61 o 
   9   3   8        7.54        3.27      1.85 o 
  10   3   8        1.17       -1.11      2.24 o 
  11   3   8        2.70        2.39      1.67 o 
 -14   4   8        0.00        3.36      2.44 o 
 -13   4   8        0.52       -0.18      1.66 o 
 -12   4   8        1.78        1.77      1.43 o 
 -11   4   8       21.19       21.76      2.05 o 
 -10   4   8        1.93        2.25      1.28 o 
  -9   4   8       33.51       34.78      2.28 o 
  -8   4   8       90.61       86.92      3.00 o 
  -7   4   8        3.95        0.90      0.99 o 
  -6   4   8       33.05       39.31      2.03 o 
  -5   4   8       47.76       55.27      2.20 o 
  -4   4   8        0.11       -0.67      0.67 o 
  -3   4   8      166.25      161.41      3.68 o 
  -2   4   8        3.78        4.72      0.93 o 
  -1   4   8       89.11       89.47      2.32 o 
   0   4   8       44.39       43.69      1.76 o 
   1   4   8      579.92      560.70      7.82 o 
   2   4   8       62.21       62.86      2.09 o 
   3   4   8       38.94       43.21      1.58 o 
   4   4   8       42.61       47.73      1.82 o 
   5   4   8        1.78        2.73      0.84 o 
   6   4   8       22.68       23.31      1.95 o 
   7   4   8       12.55       13.86      1.95 o 
   8   4   8        0.02        1.98      1.49 o 
   9   4   8       10.53       10.76      2.24 o 
  10   4   8        1.03        1.06      1.90 o 
  11   4   8        0.59        0.68      1.99 o 
 -13   5   8        5.66        5.53      1.91 o 
 -12   5   8        1.51        4.29      1.56 o 
 -11   5   8        0.33        1.44      1.55 o 
 -10   5   8        6.14        5.58      1.51 o 
  -9   5   8       12.91       15.44      1.74 o 
  -8   5   8       89.78       88.75      3.08 o 
  -7   5   8       39.02       24.02      2.35 o 
  -6   5   8        1.00        0.02      0.88 o 
  -5   5   8        1.49        1.78      0.88 o 
  -4   5   8       13.79       15.46      1.30 o 
  -3   5   8       29.16       22.18      1.55 o 
  -2   5   8       24.38       26.76      1.66 o 
  -1   5   8       43.85       43.23      1.76 o 
   0   5   8      396.94      379.61      5.80 o 
   1   5   8      769.42      750.81      9.95 o 
   2   5   8       28.43       27.68      2.23 o 
   3   5   8      299.87      299.72      6.11 o 
   4   5   8       36.68       35.72      2.32 o 
   5   5   8       56.05       61.33      2.65 o 
   6   5   8        6.44        6.22      1.37 o 
   7   5   8       70.15       66.65      3.26 o 
   8   5   8        0.69        0.28      1.40 o 
   9   5   8       50.67       49.95      3.47 o 
  10   5   8       10.52       13.64      2.90 o 
  11   5   8       11.30       13.91      4.01 o 
 -13   6   8        1.25        3.04      2.52 o 
 -12   6   8        3.08        7.25      2.52 o 
 -11   6   8       14.25        9.46      2.21 o 
 -10   6   8       12.84       15.84      2.33 o 
  -9   6   8        2.97        5.76      1.33 o 
  -8   6   8       42.83       44.16      2.84 o 
  -7   6   8       30.38       30.90      1.90 o 
  -6   6   8      102.66       96.89      2.78 o 
  -5   6   8       37.48       39.31      1.99 o 
  -4   6   8       95.26       94.79      2.89 o 
  -3   6   8       34.03       32.23      2.48 o 
  -2   6   8       62.21       61.02      4.05 o 
  -1   6   8     1463.44     1483.94     21.20 o 
   0   6   8       45.99       40.90      2.35 o 
   1   6   8       89.39       82.29      4.68 o 
   2   6   8        0.02        0.30      0.82 o 
   3   6   8        2.81        2.02      1.07 o 
   4   6   8        0.02       -0.97      0.97 o 
   5   6   8       31.26       27.97      4.33 o 
   6   6   8        4.58        6.15      2.17 o 
   7   6   8       11.52        9.42      1.78 o 
   8   6   8        0.28        1.04      2.31 o 
   9   6   8        4.49        4.56      2.05 o 
  10   6   8        2.33        3.75      2.41 o 
 -13   7   8        0.34        0.09      2.43 o 
 -12   7   8        5.50        2.61      3.18 o 
 -11   7   8        1.90       -1.09      1.61 o 
 -10   7   8        8.10        9.11      2.04 o 
  -9   7   8        0.04       -1.35      1.65 o 
  -8   7   8        5.86        5.97      1.69 o 
  -7   7   8        0.09       -1.20      1.20 o 
  -6   7   8       81.09       73.60      3.88 o 
  -5   7   8      149.00      124.54      4.59 o 
  -4   7   8        9.97       10.14      1.76 o 
  -3   7   8        2.03        4.05      1.39 o 
  -2   7   8      204.98      199.81      5.64 o 
  -1   7   8       52.81       53.00      3.15 o 
   0   7   8       24.55       22.08      1.89 o 
   1   7   8      184.57      185.71      4.70 o 
   2   7   8       21.34       20.53      1.69 o 
   3   7   8       75.95       75.83      3.21 o 
   4   7   8       73.97       71.13      3.33 o 
   5   7   8       86.38       89.69      5.05 o 
   6   7   8       24.69       29.91      2.99 o 
   7   7   8       43.50       47.02      5.31 o 
   8   7   8        1.48        1.33      1.71 o 
   9   7   8       47.52       56.82      3.88 o 
  10   7   8        3.78        7.15      2.60 o 
 -12   8   8        0.34       -2.55      3.26 o 
 -11   8   8        0.00        0.75      2.35 o 
 -10   8   8        5.23        5.75      2.10 o 
  -9   8   8        4.25        5.72      2.22 o 
  -8   8   8       16.03       13.11      2.29 o 
  -7   8   8       43.00       43.65      3.47 o 
  -6   8   8       43.09       38.01      3.18 o 
  -5   8   8       20.38       24.99      2.58 o 
  -4   8   8       47.18       44.59      3.17 o 
  -3   8   8      180.02      179.06      7.54 o 
  -2   8   8       59.10       56.84      3.27 o 
  -1   8   8        5.20        5.69      1.53 o 
   0   8   8       58.90       57.09      2.89 o 
   1   8   8        0.02       -0.75      0.94 o 
   2   8   8        6.67        7.02      1.27 o 
   3   8   8        0.92        0.95      1.03 o 
   4   8   8        2.83        2.81      1.31 o 
   5   8   8        7.55        6.18      1.62 o 
   6   8   8       16.15       15.67      2.96 o 
   7   8   8        0.06        1.52      1.92 o 
   8   8   8        8.60       11.22      2.67 o 
   9   8   8       11.37       11.41      2.66 o 
 -11   9   8        0.41        2.08      2.50 o 
 -10   9   8        4.54        3.92      2.53 o 
  -9   9   8        0.00        1.42      1.77 o 
  -8   9   8        5.01        7.44      2.09 o 
  -7   9   8        1.14        1.97      1.65 o 
  -6   9   8        0.09       -0.16      1.46 o 
  -5   9   8        0.16       -1.27      1.27 o 
  -4   9   8        3.64        5.97      1.87 o 
  -3   9   8       19.74       21.28      2.94 o 
  -2   9   8       11.79        9.31      2.67 o 
  -1   9   8        7.40        5.87      1.79 o 
   0   9   8        3.04        0.97      1.34 o 
   1   9   8      148.92      140.55     12.09 o 
   2   9   8       15.16       17.33      2.15 o 
   3   9   8       14.51       16.45      2.17 o 
   4   9   8       17.86       18.11      3.08 o 
   5   9   8       11.91       15.22      2.51 o 
   6   9   8        1.07        5.50      2.63 o 
   7   9   8        6.24       18.28      3.70 o 
   8   9   8       25.29       27.00      4.16 o 
   9   9   8       20.23       18.94      5.25 o 
 -11  10   8        2.46        1.23      2.78 o 
 -10  10   8       13.56       15.20      3.40 o 
  -9  10   8        2.23        2.56      3.66 o 
  -8  10   8        0.15        2.35      1.99 o 
  -7  10   8        0.47       -0.99      1.57 o 
  -6  10   8       23.85       27.20      3.05 o 
  -5  10   8       22.52       19.41      2.63 o 
  -4  10   8       23.15       31.88      4.53 o 
  -3  10   8        0.93        0.75      1.97 o 
  -2  10   8       42.06       42.19      4.82 o 
  -1  10   8      136.60      134.52      5.89 o 
   0  10   8       20.16       23.12      2.94 o 
   1  10   8        8.23        3.75      1.77 o 
   2  10   8       26.89       24.88      2.63 o 
   3  10   8        2.50        5.26      1.70 o 
   4  10   8        4.16        4.43      1.86 o 
   5  10   8       33.67       37.45      3.70 o 
   6  10   8        1.69        4.89      2.56 o 
   7  10   8        8.20       14.26      5.65 o 
   8  10   8        2.26        7.37      5.56 o 
 -10  11   8        1.54       -0.59      2.35 o 
  -9  11   8        1.45        0.16      2.31 o 
  -8  11   8        3.23        3.00      4.03 o 
  -7  11   8        0.61        1.41      1.84 o 
  -6  11   8        2.35        3.99      2.66 o 
  -5  11   8       19.50       28.01      4.56 o 
  -4  11   8       16.05       13.86      3.54 o 
  -3  11   8        6.65        3.03      2.38 o 
  -2  11   8       12.81       13.53      6.23 o 
  -1  11   8        3.18        0.57      1.76 o 
   0  11   8       28.22       32.11      3.97 o 
   1  11   8        0.43        2.96      1.74 o 
   2  11   8       12.61       13.11      2.15 o 
   3  11   8        0.23        1.55      2.46 o 
   4  11   8       28.04       28.39      3.45 o 
   5  11   8        0.56        1.75      1.87 o 
   6  11   8       11.54       19.22      5.57 o 
   7  11   8       45.00       48.45      8.43 o 
  -9  12   8        0.75       -2.47      2.47 o 
  -8  12   8        0.42       -0.67      2.36 o 
  -7  12   8        1.00       13.08      5.56 o 
  -6  12   8        9.26        6.75      2.99 o 
  -5  12   8       22.27       25.09      4.54 o 
  -4  12   8        0.16        0.99      2.35 o 
  -3  12   8       10.82       16.44      4.44 o 
  -2  12   8       11.63        7.73      3.00 o 
  -1  12   8        7.74        9.27      2.48 o 
   0  12   8       14.91       15.10      2.79 o 
   1  12   8       53.70       52.08      4.56 o 
   2  12   8        0.15       -0.25      1.34 o 
   3  12   8        4.43        4.12      1.83 o 
   4  12   8        4.84       11.93      4.51 o 
   5  12   8        0.07        1.09      3.39 o 
   6  12   8        1.04        1.24      3.59 o 
  -7  13   8        0.40       -0.26      3.87 o 
  -6  13   8        6.72        0.03      3.94 o 
  -5  13   8        0.48        1.80      4.06 o 
  -4  13   8        0.27       -2.82      2.82 o 
  -3  13   8        4.28        7.42      4.83 o 
  -2  13   8       75.98       82.37      6.06 o 
  -1  13   8        0.08        1.19      2.01 o 
   0  13   8        3.02        2.71      2.12 o 
   1  13   8        9.57        8.66      2.92 o 
   2  13   8        1.30        4.42      2.51 o 
   3  13   8        5.30        9.53      2.96 o 
   4  13   8        2.47        5.99      3.81 o 
  -5  14   8        2.49        2.91      4.49 o 
  -4  14   8        1.16        1.05      4.05 o 
  -3  14   8        9.79       10.12      5.14 o 
  -2  14   8        0.35       -0.54      2.43 o 
  -1  14   8        7.37        8.78      3.29 o 
   0  14   8       13.82        6.90      2.97 o 
   1  14   8        0.66        4.37      3.65 o 
   2  14   8        2.12        6.57      2.93 o 
 -14   1   9        1.08       -0.51      2.35 o 
 -13   1   9        4.82        2.89      2.57 o 
 -12   1   9        0.00       -0.52      2.36 o 
 -11   1   9       13.11       12.68      2.12 o 
 -10   1   9       12.18       12.23      1.99 o 
  -9   1   9       39.67       40.68      2.74 o 
  -8   1   9       65.90       63.19      2.32 o 
  -7   1   9      135.57      137.58      3.15 o 
  -6   1   9      192.05      202.44      3.82 o 
  -5   1   9        1.66        1.97      0.92 o 
  -4   1   9       38.53       41.32      1.71 o 
  -3   1   9        2.01        0.70      0.61 o 
  -2   1   9       37.19       43.81      1.81 o 
  -1   1   9       35.88       36.74      2.06 o 
   0   1   9       16.67       16.25      1.05 o 
   1   1   9       34.90       33.56      1.43 o 
   2   1   9       68.32       65.42      1.99 o 
   3   1   9        0.09       -0.11      0.82 o 
   4   1   9      273.80      279.47      4.39 o 
   5   1   9      137.03      138.94      3.09 o 
   6   1   9        3.61        3.05      1.30 o 
   7   1   9      175.19      175.93      3.73 o 
   8   1   9        1.03       -0.05      1.16 o 
   9   1   9        0.01       -1.10      1.10 o 
  10   1   9        6.38        5.26      1.64 o 
  11   1   9       11.01        8.30      2.30 o 
 -14   2   9        0.22       -1.28      2.43 o 
 -13   2   9        0.66        1.86      2.37 o 
 -12   2   9        0.54        0.05      1.81 o 
 -11   2   9        0.29       -1.46      1.94 o 
 -10   2   9        1.04       -0.51      1.10 o 
  -9   2   9       48.86       48.05      2.30 o 
  -8   2   9       43.05       47.16      2.44 o 
  -7   2   9      223.70      205.28      4.10 o 
  -6   2   9      239.58      241.87      4.37 o 
  -5   2   9      541.75      540.70      6.95 o 
  -4   2   9      595.24      572.35      7.12 o 
  -3   2   9      714.77      747.28      9.57 o 
  -2   2   9       33.92       36.25      1.57 o 
  -1   2   9        5.26        4.56      0.93 o 
   0   2   9      169.25      159.82      8.55 o 
   1   2   9      336.69      333.96      5.85 o 
   2   2   9       47.98       51.37      1.99 o 
   3   2   9      679.44      690.74     11.79 o 
   4   2   9       18.27       17.22      1.70 o 
   5   2   9       15.97       14.89      1.54 o 
   6   2   9       54.15       54.35      2.75 o 
   7   2   9        0.94       -1.20      1.20 o 
   8   2   9        0.20       -0.49      1.23 o 
   9   2   9        7.05        6.80      1.58 o 
  10   2   9        2.02       -1.12      2.38 o 
  11   2   9        0.38       -1.56      1.56 o 
 -14   3   9       13.41       22.29      3.61 o 
 -13   3   9        3.93       -1.91      2.04 o 
 -12   3   9        7.50        5.25      2.02 o 
 -11   3   9        1.82        2.68      1.46 o 
 -10   3   9       50.06       42.87      2.67 o 
  -9   3   9        8.12        5.19      1.30 o 
  -8   3   9        0.03       -0.97      0.97 o 
  -7   3   9      135.27      121.97      3.25 o 
  -6   3   9       31.28       35.31      1.93 o 
  -5   3   9       46.75       47.38      2.06 o 
  -4   3   9      123.70      134.16      3.39 o 
  -3   3   9       10.87       12.55      1.91 o 
  -2   3   9      178.29      162.84      4.44 o 
  -1   3   9       29.37       26.46      2.06 o 
   0   3   9       41.03       50.26      1.88 o 
   1   3   9      154.23      149.39      2.85 o 
   2   3   9      539.42      529.32      6.90 o 
   3   3   9      201.70      194.63      3.84 o 
   4   3   9        2.08        1.07      0.93 o 
   5   3   9      159.24      163.37      4.11 o 
   6   3   9       74.26       81.09      3.09 o 
   7   3   9        5.45        5.55      1.54 o 
   8   3   9        5.18        5.66      2.62 o 
   9   3   9       71.00       61.50      4.23 o 
  10   3   9        0.01       -0.21      2.08 o 
 -13   4   9        7.90        9.65      3.56 o 
 -12   4   9        0.24        2.08      1.66 o 
 -11   4   9        0.04        0.78      1.47 o 
 -10   4   9       24.76       23.68      2.96 o 
  -9   4   9       35.61       31.50      3.16 o 
  -8   4   9        7.33        6.70      1.33 o 
  -7   4   9        0.06       -0.23      0.94 o 
  -6   4   9      127.32      119.06      3.53 o 
  -5   4   9        9.35        7.32      1.22 o 
  -4   4   9       86.36       94.94      6.11 o 
  -3   4   9      100.51      111.55      3.10 o 
  -2   4   9      698.36      684.68     10.37 o 
  -1   4   9      188.34      192.72      3.74 o 
   0   4   9       22.05       20.08      1.36 o 
   1   4   9     1026.46     1021.78     13.08 o 
   2   4   9        1.85        3.09      0.88 o 
   3   4   9       76.18       75.42      2.15 o 
   4   4   9      101.03      103.80      2.87 o 
   5   4   9        1.45        1.83      0.95 o 
   6   4   9       18.44       17.86      2.42 o 
   7   4   9        4.06        4.81      2.55 o 
   8   4   9        8.11        8.82      2.62 o 
   9   4   9        2.92       -0.69      1.98 o 
  10   4   9        2.79        0.62      2.14 o 
 -13   5   9        1.37       -0.59      1.89 o 
 -12   5   9       48.41       54.60      6.21 o 
 -11   5   9        6.53        6.04      1.56 o 
 -10   5   9        7.42        6.23      1.51 o 
  -9   5   9       36.68       29.61      2.25 o 
  -8   5   9       27.09       20.49      1.83 o 
  -7   5   9       22.23       19.53      1.82 o 
  -6   5   9        3.67        1.41      1.04 o 
  -5   5   9       15.14       12.29      1.44 o 
  -4   5   9       89.39       80.67      2.72 o 
  -3   5   9       75.15       78.99      3.60 o 
  -2   5   9        6.31        9.77      1.23 o 
  -1   5   9       36.90       37.63      2.93 o 
   0   5   9      474.16      479.17      7.09 o 
   1   5   9        8.06        7.60      1.00 o 
   2   5   9       63.20       59.94      2.03 o 
   3   5   9       77.61       81.28      4.94 o 
   4   5   9        1.10        1.69      1.42 o 
   5   5   9        1.45        2.03      1.33 o 
   6   5   9       15.14       18.23      3.01 o 
   7   5   9       32.23       35.80      3.16 o 
   8   5   9       10.77       11.83      2.51 o 
   9   5   9        0.03       -1.65      2.31 o 
  10   5   9        0.48       -0.37      2.78 o 
 -13   6   9        0.62       -0.94      2.62 o 
 -12   6   9        3.52        6.93      2.61 o 
 -11   6   9        0.35        0.33      1.86 o 
 -10   6   9        0.03        1.28      1.31 o 
  -9   6   9        4.14        7.45      1.52 o 
  -8   6   9       44.55       41.61      2.54 o 
  -7   6   9       29.97       32.64      2.17 o 
  -6   6   9      121.15      111.90      3.37 o 
  -5   6   9       12.53       12.05      1.42 o 
  -4   6   9       35.08       31.10      2.22 o 
  -3   6   9        2.91        4.30      0.98 o 
  -2   6   9       21.69       20.76      2.11 o 
  -1   6   9      109.38      100.14      3.30 o 
   0   6   9        3.31        3.61      1.87 o 
   1   6   9        1.73        0.58      1.06 o 
   2   6   9        2.35        1.11      0.96 o 
   3   6   9       25.95       22.39      2.01 o 
   4   6   9        9.66       10.47      2.44 o 
   5   6   9       14.32        9.99      2.26 o 
   6   6   9       66.03       73.11      5.99 o 
   7   6   9        6.54       10.33      2.00 o 
   8   6   9       12.13       14.37      3.65 o 
   9   6   9        2.42        6.10      2.41 o 
  10   6   9        1.34        1.20      2.37 o 
 -12   7   9       34.21       39.47      4.36 o 
 -11   7   9        1.73        1.01      2.57 o 
 -10   7   9       15.15       17.17      3.60 o 
  -9   7   9        5.76        9.09      2.12 o 
  -8   7   9        0.69        0.01      1.47 o 
  -7   7   9        1.93       -0.75      1.35 o 
  -6   7   9       16.58       14.33      2.68 o 
  -5   7   9       51.69       42.59      3.17 o 
  -4   7   9        3.35        2.08      1.37 o 
  -3   7   9        4.89        1.53      1.27 o 
  -2   7   9        3.20        1.90      1.32 o 
  -1   7   9       28.91       31.55      2.75 o 
   0   7   9      138.36      143.23      4.12 o 
   1   7   9        0.25       -0.09      1.00 o 
   2   7   9       21.55       22.22      1.84 o 
   3   7   9       20.04       20.33      2.02 o 
   4   7   9       31.90       37.78      2.88 o 
   5   7   9        8.52       11.21      2.13 o 
   6   7   9        2.61        3.93      1.95 o 
   7   7   9        6.29        6.56      2.36 o 
   8   7   9        1.53        4.58      2.22 o 
   9   7   9        0.92        1.29      2.20 o 
 -12   8   9        0.06       -1.63      3.31 o 
 -11   8   9        1.28        1.63      2.33 o 
 -10   8   9        1.90       -0.26      1.78 o 
  -9   8   9        0.09        0.62      1.71 o 
  -8   8   9       35.68       40.90      5.85 o 
  -7   8   9        1.06        2.94      1.75 o 
  -6   8   9        0.12        0.90      1.49 o 
  -5   8   9       11.23       13.35      2.11 o 
  -4   8   9      118.28      121.78      6.37 o 
  -3   8   9        5.63        5.71      2.21 o 
  -2   8   9       37.40       36.03      2.90 o 
  -1   8   9       12.64       14.04      1.76 o 
   0   8   9        9.13        6.99      1.49 o 
   1   8   9      159.51      150.36      4.43 o 
   2   8   9       23.72       24.70      2.01 o 
   3   8   9        3.38        3.79      1.38 o 
   4   8   9       30.59       27.82      2.49 o 
   5   8   9       33.46       37.89      3.29 o 
   6   8   9        2.56        4.12      1.98 o 
   7   8   9       16.03       17.98      2.94 o 
   8   8   9       13.38       10.94      3.55 o 
   9   8   9        1.07        0.67      2.36 o 
 -11   9   9        3.65        3.65      2.56 o 
 -10   9   9       18.32       21.37      5.49 o 
  -9   9   9        3.20        4.19      2.04 o 
  -8   9   9        0.02        0.43      1.73 o 
  -7   9   9        2.72        1.26      1.85 o 
  -6   9   9        0.05       -1.04      1.39 o 
  -5   9   9        0.02       -1.39      1.39 o 
  -4   9   9       86.20       90.08      4.51 o 
  -3   9   9       61.38       56.61      3.77 o 
  -2   9   9       45.53       37.65      3.10 o 
  -1   9   9        0.20        0.27      1.16 o 
   0   9   9       66.27       71.52      3.44 o 
   1   9   9        2.20        2.96      1.71 o 
   2   9   9      165.20      184.31      6.56 o 
   3   9   9       27.09       33.74      2.87 o 
   4   9   9        2.83        0.78      1.76 o 
   5   9   9       12.08       13.14      2.07 o 
   6   9   9       28.29       35.57      3.49 o 
   7   9   9       10.18       15.63      2.87 o 
   8   9   9        7.04        8.83      3.37 o 
 -10  10   9        4.98        1.13      2.34 o 
  -9  10   9        0.14        1.49      3.78 o 
  -8  10   9        4.88        3.82      2.01 o 
  -7  10   9        0.67       -0.38      1.71 o 
  -6  10   9        6.26        5.61      1.90 o 
  -5  10   9        7.39       10.81      2.49 o 
  -4  10   9       21.04       17.37      2.51 o 
  -3  10   9       42.36       54.22      5.76 o 
  -2  10   9        6.94        5.71      2.55 o 
  -1  10   9       12.30       10.97      2.35 o 
   0  10   9        0.03        1.32      1.56 o 
   1  10   9        2.98        1.15      1.62 o 
   2  10   9       18.68       18.66      2.86 o 
   3  10   9       48.43       48.97      3.55 o 
   4  10   9        1.33        3.91      1.89 o 
   5  10   9        3.79        5.54      2.11 o 
   6  10   9        4.28        6.22      4.42 o 
   7  10   9        0.94        7.31      4.36 o 
  -9  11   9        0.45       -2.14      2.14 o 
  -8  11   9        8.49       12.65      9.33 o 
  -7  11   9        0.04        3.23      2.99 o 
  -6  11   9        0.27        0.33      1.77 o 
  -5  11   9        2.03        1.93      3.56 o 
  -4  11   9        1.83       -0.05      2.18 o 
  -3  11   9        0.52       -1.51      2.94 o 
  -2  11   9       19.11       20.41      3.16 o 
  -1  11   9       50.46       46.81      4.60 o 
   0  11   9      115.56      115.46      5.82 o 
   1  11   9       19.07       23.49      3.15 o 
   2  11   9        0.14        0.50      1.37 o 
   3  11   9       24.97       25.16      2.80 o 
   4  11   9        6.58       10.83      2.45 o 
   5  11   9        6.95       16.11      5.11 o 
   6  11   9        2.91       10.23      5.00 o 
  -8  12   9        2.17       -0.03      2.51 o 
  -7  12   9        0.65       -0.38      2.29 o 
  -6  12   9        1.58        3.40      3.92 o 
  -5  12   9        3.88        3.14      3.36 o 
  -4  12   9        6.37        4.80      4.05 o 
  -3  12   9        3.77        3.96      2.78 o 
  -2  12   9       11.67       10.85      2.63 o 
  -1  12   9        0.39        0.60      1.82 o 
   0  12   9        6.09        6.14      2.19 o 
   1  12   9        1.04        1.74      1.62 o 
   2  12   9        2.22        4.96      1.83 o 
   3  12   9        7.41       13.58      3.27 o 
   4  12   9        1.18        4.50      3.45 o 
   5  12   9        1.40        3.33      3.64 o 
  -6  13   9        1.68        3.01      4.48 o 
  -5  13   9        3.87        3.23      3.94 o 
  -4  13   9        0.04        3.69      4.35 o 
  -3  13   9        1.24        1.00      3.81 o 
  -2  13   9        2.37        4.08      2.67 o 
  -1  13   9       22.03       17.63      3.80 o 
   0  13   9        3.03        1.03      2.31 o 
   1  13   9        0.08        2.79      2.33 o 
   2  13   9        0.07        1.80      2.18 o 
   3  13   9        0.13        1.59      4.31 o 
  -4  14   9       11.45       10.24      5.16 o 
  -3  14   9        0.38        0.19      3.79 o 
  -2  14   9        2.00        1.61      2.64 o 
  -1  14   9        0.18        2.23      2.62 o 
   0  14   9        2.39        7.00      3.68 o 
 -14   0  10        0.58       -3.13      3.13 o 
 -13   0  10        1.42        4.16      3.72 o 
 -12   0  10        9.17       12.70      6.59 o 
 -11   0  10        4.26        3.00      2.58 o 
 -10   0  10       42.20       52.30      4.64 o 
  -9   0  10        2.07       -0.44      1.92 o 
  -8   0  10        5.44        9.53      2.36 o 
  -7   0  10      389.80      366.90     10.00 o 
  -6   0  10      740.50      754.41     22.48 o 
  -5   0  10      814.53      808.44     29.11 o 
  -4   0  10      302.81      285.43      7.64 o 
  -3   0  10       10.49        9.11      1.34 o 
  -2   0  10      134.07      108.27      3.46 o 
  -1   0  10        1.72        3.21      1.28 o 
   0   0  10       73.79       66.89      2.99 o 
   1   0  10        0.02       -1.15      1.15 o 
   2   0  10        0.42        0.88      1.33 o 
   3   0  10        4.55        4.93      1.61 o 
   4   0  10       30.24       34.14      3.15 o 
   5   0  10      589.47      580.69     12.65 o 
   6   0  10       31.54       35.95      3.11 o 
   7   0  10       10.35        6.48      2.71 o 
   8   0  10       12.47       15.18      3.20 o 
   9   0  10        0.14        0.89      1.90 o 
  10   0  10        2.47        3.67      2.02 o 
 -14   1  10        0.47        1.89      2.53 o 
 -13   1  10        0.86       -1.36      2.74 o 
 -12   1  10        0.01       -1.67      1.67 o 
 -11   1  10        2.61        2.62      1.75 o 
 -10   1  10        0.38       -1.62      1.62 o 
  -9   1  10        6.33        5.80      1.66 o 
  -8   1  10       44.68       40.30      2.68 o 
  -7   1  10       41.61       43.21      1.91 o 
  -6   1  10       23.21       15.42      1.88 o 
  -5   1  10      192.01      182.96      5.71 o 
  -4   1  10       13.70       12.66      1.33 o 
  -3   1  10       61.03       66.15      3.09 o 
  -2   1  10        5.99        5.43      1.22 o 
  -1   1  10       39.35       37.04      2.12 o 
   0   1  10      111.31      111.10      3.49 o 
   1   1  10      133.40      126.28      3.62 o 
   2   1  10       44.97       49.44      2.63 o 
   3   1  10       90.57       90.82      2.59 o 
   4   1  10      635.47      641.66      8.71 o 
   5   1  10        6.94        6.62      1.59 o 
   6   1  10       45.93       44.45      2.65 o 
   7   1  10        1.20        1.04      1.40 o 
   8   1  10        0.47       -1.32      1.32 o 
   9   1  10        5.21        3.79      1.40 o 
  10   1  10        0.25        0.14      1.52 o 
 -13   2  10        0.42       -1.06      2.07 o 
 -12   2  10        7.42        6.92      2.05 o 
 -11   2  10        3.61        3.16      1.85 o 
 -10   2  10        0.01        0.54      2.01 o 
  -9   2  10        2.63        1.02      1.11 o 
  -8   2  10       99.81       98.77      3.65 o 
  -7   2  10       25.93       27.37      1.89 o 
  -6   2  10       12.69       12.03      1.44 o 
  -5   2  10      180.98      173.68      5.04 o 
  -4   2  10      308.89      290.51      5.30 o 
  -3   2  10      382.42      355.60      6.07 o 
  -2   2  10        3.97        5.21      1.09 o 
  -1   2  10        2.31        2.11      1.06 o 
   0   2  10        9.30        9.18      1.37 o 
   1   2  10        9.56       11.77      1.50 o 
   2   2  10       68.46       63.83      2.45 o 
   3   2  10      281.79      273.73      5.44 o 
   4   2  10        5.26        4.92      1.30 o 
   5   2  10        0.00        0.51      1.24 o 
   6   2  10        1.13        1.14      1.25 o 
   7   2  10        7.36        7.23      1.62 o 
   8   2  10       12.27       13.48      1.95 o 
   9   2  10        1.00       -1.58      2.12 o 
  10   2  10        3.55        4.56      2.33 o 
 -13   3  10        0.17       -1.43      2.86 o 
 -12   3  10        0.84       -1.53      1.67 o 
 -11   3  10        2.59        2.68      2.06 o 
 -10   3  10        0.00       -1.21      1.21 o 
  -9   3  10        0.21       -1.31      1.31 o 
  -8   3  10       29.51       32.21      2.48 o 
  -7   3  10       25.23       23.99      2.14 o 
  -6   3  10       16.40       17.74      1.89 o 
  -5   3  10      261.61      264.70      7.45 o 
  -4   3  10      182.09      184.43      4.83 o 
  -3   3  10       25.35       21.53      1.90 o 
  -2   3  10        0.49        3.97      1.37 o 
  -1   3  10       46.47       48.42      2.57 o 
   0   3  10       11.03       12.49      1.28 o 
   1   3  10        2.02        2.36      0.97 o 
   2   3  10      379.97      373.76      6.52 o 
   3   3  10        3.87        3.47      1.11 o 
   4   3  10      116.00      119.23      3.51 o 
   5   3  10       18.48       20.05      1.88 o 
   6   3  10        0.29        0.26      1.19 o 
   7   3  10        1.22        0.99      1.33 o 
   8   3  10        2.20       -1.92      3.24 o 
   9   3  10       12.29        5.78      2.42 o 
  10   3  10        0.12        0.91      2.18 o 
 -13   4  10        0.08        3.13      3.15 o 
 -12   4  10        4.23        4.91      1.84 o 
 -11   4  10        1.80        0.97      1.52 o 
 -10   4  10        0.20        0.60      1.41 o 
  -9   4  10        8.00        9.94      1.84 o 
  -8   4  10        1.67        0.52      1.30 o 
  -7   4  10       52.47       48.91      2.95 o 
  -6   4  10       33.19       28.94      2.36 o 
  -5   4  10        0.58       -0.35      1.04 o 
  -4   4  10      337.21      322.39      6.93 o 
  -3   4  10      270.74      258.48      5.80 o 
  -2   4  10        3.20        3.20      0.98 o 
  -1   4  10      231.78      249.13      4.50 o 
   0   4  10      228.77      227.05      4.25 o 
   1   4  10      177.77      174.09      5.00 o 
   2   4  10       20.50       22.03      1.68 o 
   3   4  10       82.49       85.11      3.90 o 
   4   4  10       33.38       34.60      2.11 o 
   5   4  10       16.07       18.64      1.75 o 
   6   4  10        4.34        3.67      1.83 o 
   7   4  10        5.66        6.11      2.16 o 
   8   4  10        1.23       -1.93      1.93 o 
   9   4  10        1.43       -1.28      4.06 o 
  10   4  10        0.49       -1.82      3.23 o 
 -13   5  10       21.92       29.51      4.60 o 
 -12   5  10       13.24       13.65      2.45 o 
 -11   5  10        0.18       -1.01      1.72 o 
 -10   5  10       11.16       11.53      2.01 o 
  -9   5  10        6.08        6.41      1.69 o 
  -8   5  10       30.01       31.80      2.60 o 
  -7   5  10        0.06        1.86      1.13 o 
  -6   5  10        5.39        6.23      1.29 o 
  -5   5  10        3.01        3.30      1.14 o 
  -4   5  10        3.94        1.39      1.00 o 
  -3   5  10       19.18       15.16      1.83 o 
  -2   5  10      218.58      227.43      4.81 o 
  -1   5  10        4.59        3.36      0.94 o 
   0   5  10       18.79       18.52      1.39 o 
   1   5  10        0.51        0.30      0.73 o 
   2   5  10      185.51      185.59      3.81 o 
   3   5  10       17.86       19.17      2.01 o 
   4   5  10       48.04       48.27      3.96 o 
   5   5  10        0.82        1.19      2.50 o 
   6   5  10       51.19       61.28      3.89 o 
   7   5  10        9.76       10.63      2.33 o 
   8   5  10       18.06       18.61      2.90 o 
   9   5  10        3.82        4.06      2.41 o 
 -12   6  10        7.34       11.79      3.54 o 
 -11   6  10       28.39       31.67      3.82 o 
 -10   6  10        2.21        3.52      1.63 o 
  -9   6  10        2.73        5.55      1.61 o 
  -8   6  10        0.13       -0.05      1.29 o 
  -7   6  10        1.30        2.30      1.16 o 
  -6   6  10       84.27       77.25      3.00 o 
  -5   6  10       25.72       28.14      1.98 o 
  -4   6  10       32.29       31.69      2.06 o 
  -3   6  10        3.10        2.87      1.02 o 
  -2   6  10      177.04      184.67      3.80 o 
  -1   6  10      171.71      176.68      4.57 o 
   0   6  10      110.36      110.98      3.56 o 
   1   6  10      129.23      139.47      4.14 o 
   2   6  10       42.45       39.37      2.51 o 
   3   6  10       12.47       11.18      1.65 o 
   4   6  10       30.38       26.98      2.65 o 
   5   6  10        4.36        6.04      2.58 o 
   6   6  10       10.77        5.69      2.81 o 
   7   6  10        6.47        6.53      2.24 o 
   8   6  10        7.53        6.24      2.36 o 
   9   6  10        0.02       -0.77      2.41 o 
 -12   7  10        4.56        7.09      3.52 o 
 -11   7  10       11.94       20.16      4.17 o 
 -10   7  10       52.84       60.20      5.07 o 
  -9   7  10        0.15        0.65      1.68 o 
  -8   7  10        0.39        0.49      1.59 o 
  -7   7  10        7.63        9.26      2.35 o 
  -6   7  10       44.95       34.17      3.04 o 
  -5   7  10        0.30       -1.21      1.26 o 
  -4   7  10        2.15        1.18      1.36 o 
  -3   7  10       11.26        7.30      1.75 o 
  -2   7  10       23.39       25.94      2.20 o 
  -1   7  10       23.41       26.68      2.20 o 
   0   7  10       85.01       81.88      3.39 o 
   1   7  10        1.38        1.39      1.17 o 
   2   7  10      175.33      197.12      5.20 o 
   3   7  10        2.72        4.59      1.37 o 
   4   7  10      141.75      155.55      4.78 o 
   5   7  10       40.11       55.16      4.67 o 
   6   7  10        2.40        4.59      3.63 o 
   7   7  10        0.48        3.94      4.64 o 
   8   7  10       14.10       17.89      3.41 o 
 -11   8  10        0.05        0.31      3.01 o 
 -10   8  10        0.64        1.34      2.37 o 
  -9   8  10        2.22        3.35      1.99 o 
  -8   8  10       37.57       32.61      3.30 o 
  -7   8  10        0.09        3.34      1.82 o 
  -6   8  10       35.95       31.41      4.58 o 
  -5   8  10        3.94        1.00      1.80 o 
  -4   8  10       32.51       37.43      3.32 o 
  -3   8  10        3.69        1.77      1.80 o 
  -2   8  10       11.88        9.08      1.64 o 
  -1   8  10       16.89       14.65      1.83 o 
   0   8  10        5.03        5.95      1.47 o 
   1   8  10       10.61        7.69      1.63 o 
   2   8  10        3.03        3.82      1.28 o 
   3   8  10        5.48        5.51      1.60 o 
   4   8  10        4.33        3.07      1.57 o 
   5   8  10        1.72        6.72      2.22 o 
   6   8  10        0.21        0.63      2.47 o 
   7   8  10        6.41        9.43      6.79 o 
   8   8  10        3.55        8.17      5.32 o 
 -11   9  10        1.08        3.83      3.36 o 
 -10   9  10       15.49       15.28      5.17 o 
  -9   9  10        2.37        1.19      1.93 o 
  -8   9  10        4.35       10.23      2.96 o 
  -7   9  10        5.00        1.77      1.77 o 
  -6   9  10        1.06       -1.44      1.44 o 
  -5   9  10        1.26        0.38      1.99 o 
  -4   9  10       29.13       28.63      2.92 o 
  -3   9  10       39.84       45.32      3.44 o 
  -2   9  10        0.67        1.49      1.24 o 
  -1   9  10        0.21       -0.90      1.20 o 
   0   9  10       18.24       18.90      2.13 o 
   1   9  10       14.44       15.51      2.05 o 
   2   9  10       39.49       45.11      3.25 o 
   3   9  10       35.59       37.62      2.91 o 
   4   9  10        0.09        1.28      2.08 o 
   5   9  10        0.20        3.07      2.19 o 
   6   9  10        2.02        4.71      2.49 o 
   7   9  10        1.19        2.92      2.91 o 
 -10  10  10        0.99       -0.57      2.58 o 
  -9  10  10        0.00       -2.90      2.90 o 
  -8  10  10        0.68        1.21      3.16 o 
  -7  10  10        4.96        1.73      2.01 o 
  -6  10  10        2.81        3.80      1.95 o 
  -5  10  10        1.30        4.25      1.88 o 
  -4  10  10        1.86        2.85      1.77 o 
  -3  10  10        1.38       -1.66      1.66 o 
  -2  10  10       37.27       39.55      3.24 o 
  -1  10  10        0.85       -0.38      1.30 o 
   0  10  10       43.42       39.40      3.72 o 
   1  10  10        1.20        3.29      1.56 o 
   2  10  10        1.91        4.62      1.64 o 
   3  10  10        9.75        8.42      4.03 o 
   4  10  10        1.04        3.49      1.84 o 
   5  10  10        4.16       10.19      2.33 o 
   6  10  10        0.63       -1.70      4.00 o 
  -9  11  10        1.99        2.58      2.67 o 
  -8  11  10        8.28       13.17      3.63 o 
  -7  11  10        0.08        1.72      2.37 o 
  -6  11  10        5.20        5.40      3.80 o 
  -5  11  10        8.22       10.26      2.37 o 
  -4  11  10        0.81        0.05      1.77 o 
  -3  11  10        3.30        1.06      2.42 o 
  -2  11  10       24.61       23.35      3.29 o 
  -1  11  10        1.94        4.79      2.06 o 
   0  11  10        0.09        2.42      1.95 o 
   1  11  10       29.76       22.59      2.71 o 
   2  11  10       13.02       17.84      3.11 o 
   3  11  10        0.48        0.80      1.60 o 
   4  11  10       11.22       28.95      6.22 o 
   5  11  10        3.09       11.75      4.57 o 
  -7  12  10        2.18        1.98      2.48 o 
  -6  12  10        2.02       -0.38      2.34 o 
  -5  12  10        0.62       -2.25      3.38 o 
  -4  12  10        1.64        6.47      4.46 o 
  -3  12  10        0.81        0.59      2.45 o 
  -2  12  10       26.62       30.08      5.19 o 
  -1  12  10        1.77        3.44      2.09 o 
   0  12  10       21.97       24.31      3.74 o 
   1  12  10        2.71        6.85      2.25 o 
   2  12  10        0.08        2.71      2.40 o 
   3  12  10        2.22        9.89      4.24 o 
   4  12  10        0.08        8.57      4.10 o 
  -5  13  10        3.16        4.12      4.37 o 
  -4  13  10        0.47        2.11      4.16 o 
  -3  13  10        2.42        1.77      2.67 o 
  -2  13  10        4.09        4.60      2.76 o 
  -1  13  10        1.77        0.90      2.87 o 
   0  13  10       24.90       28.27      4.49 o 
   1  13  10        5.26        4.25      3.35 o 
   2  13  10        6.62       11.80      3.17 o 
 -13   1  11        2.71        1.78      2.63 o 
 -12   1  11       11.35       12.00      2.55 o 
 -11   1  11        1.55        1.31      2.13 o 
 -10   1  11        2.54        4.88      1.89 o 
  -9   1  11        1.11        5.44      1.80 o 
  -8   1  11       16.32       14.66      2.11 o 
  -7   1  11       82.65       80.15      3.54 o 
  -6   1  11        9.97        8.21      2.09 o 
  -5   1  11        2.80        3.09      1.20 o 
  -4   1  11       39.41       41.02      2.25 o 
  -3   1  11       60.49       59.44      2.62 o 
  -2   1  11        2.66        2.37      1.14 o 
  -1   1  11       97.03       88.47      5.78 o 
   0   1  11        2.01        1.69      1.89 o 
   1   1  11        2.25        0.80      1.16 o 
   2   1  11       48.21       46.95      2.69 o 
   3   1  11        7.56       13.97      1.85 o 
   4   1  11       58.14       54.09      3.06 o 
   5   1  11        0.90       -0.90      1.59 o 
   6   1  11      315.91      305.27      9.32 o 
   7   1  11        1.74        2.43      1.61 o 
   8   1  11        4.86        4.49      2.55 o 
   9   1  11        6.13        4.52      2.37 o 
 -13   2  11        1.18        1.22      3.86 o 
 -12   2  11        0.61       -0.78      1.87 o 
 -11   2  11        0.09       -1.28      1.70 o 
 -10   2  11        5.92        4.61      1.93 o 
  -9   2  11        0.36       -0.38      1.59 o 
  -8   2  11       26.31       27.84      1.96 o 
  -7   2  11       12.72       14.44      1.70 o 
  -6   2  11        9.23        8.91      1.62 o 
  -5   2  11      299.59      282.51      5.39 o 
  -4   2  11      160.51      165.15      4.19 o 
  -3   2  11      138.67      130.77      3.74 o 
  -2   2  11      325.57      283.43      5.91 o 
  -1   2  11       24.61       26.64      2.05 o 
   0   2  11       14.64       14.15      2.29 o 
   1   2  11        9.60        6.95      1.45 o 
   2   2  11      272.37      260.57      5.96 o 
   3   2  11       31.47       35.44      2.55 o 
   4   2  11       12.35       12.76      1.86 o 
   5   2  11        0.53       -1.28      1.28 o 
   6   2  11       43.89       42.91      2.95 o 
   7   2  11       27.50       22.79      2.40 o 
   8   2  11        2.56        3.90      1.68 o 
   9   2  11        0.25        3.36      2.36 o 
 -13   3  11        0.62        2.61      2.60 o 
 -12   3  11        0.46        1.17      2.01 o 
 -11   3  11        0.00       -1.46      1.95 o 
 -10   3  11        1.61        0.94      1.47 o 
  -9   3  11        8.62       11.99      1.88 o 
  -8   3  11        0.26        0.27      1.24 o 
  -7   3  11       20.80       24.16      2.23 o 
  -6   3  11       50.09       49.63      3.57 o 
  -5   3  11      197.93      200.15      5.20 o 
  -4   3  11        7.79       10.00      1.57 o 
  -3   3  11       14.55       11.54      1.92 o 
  -2   3  11        9.93        6.70      2.02 o 
  -1   3  11        0.01       -1.23      1.23 o 
   0   3  11       88.47       80.46      2.99 o 
   1   3  11        5.12        4.96      1.55 o 
   2   3  11        1.54        4.28      1.32 o 
   3   3  11        4.13        3.17      1.30 o 
   4   3  11       94.79       87.97      3.67 o 
   5   3  11        4.28        2.61      1.38 o 
   6   3  11       66.00       67.79      3.37 o 
   7   3  11        0.07       -0.24      1.39 o 
   8   3  11       97.25       98.90      7.95 o 
   9   3  11        0.47        2.34      2.37 o 
 -13   4  11        0.10       -0.58      2.96 o 
 -12   4  11        2.82        3.84      3.17 o 
 -11   4  11        5.55        1.53      1.70 o 
 -10   4  11        8.21        9.31      1.92 o 
  -9   4  11       20.53       24.05      2.37 o 
  -8   4  11        0.01        0.80      1.33 o 
  -7   4  11        3.23        1.32      1.31 o 
  -6   4  11        1.25        1.48      1.30 o 
  -5   4  11        8.76        9.94      1.64 o 
  -4   4  11       95.87       82.90      3.61 o 
  -3   4  11      296.49      291.54      6.58 o 
  -2   4  11      258.35      254.71      5.96 o 
  -1   4  11      106.59      106.38      5.22 o 
   0   4  11       74.60       68.25      3.45 o 
   1   4  11        3.31        4.43      1.54 o 
   2   4  11        1.88        0.49      1.35 o 
   3   4  11        0.00       -1.08      1.08 o 
   4   4  11       22.40       20.22      1.86 o 
   5   4  11        3.83        6.01      1.44 o 
   6   4  11        2.24        4.98      2.01 o 
   7   4  11       12.59       13.26      3.99 o 
   8   4  11        4.21        1.18      2.22 o 
   9   4  11        5.38        6.31      2.85 o 
 -12   5  11        4.86        5.18      2.35 o 
 -11   5  11        0.25        0.07      1.67 o 
 -10   5  11        0.86        0.98      1.56 o 
  -9   5  11        2.11        4.06      1.56 o 
  -8   5  11        7.30        4.73      1.69 o 
  -7   5  11        4.69        3.82      2.47 o 
  -6   5  11        2.06        3.42      1.36 o 
  -5   5  11       62.66       59.37      3.08 o 
  -4   5  11        5.54        6.73      1.47 o 
  -3   5  11      156.27      167.74      4.68 o 
  -2   5  11       11.34        7.66      1.53 o 
  -1   5  11        0.01       -1.00      1.00 o 
   0   5  11        8.29        9.12      1.47 o 
   1   5  11       25.06       30.41      3.34 o 
   2   5  11       15.20       14.76      1.99 o 
   3   5  11        5.76        6.61      2.18 o 
   4   5  11       78.77       88.91      5.19 o 
   5   5  11        4.01        1.90      1.73 o 
   6   5  11       24.50       26.90      2.99 o 
   7   5  11       14.24       14.91      2.73 o 
   8   5  11        0.73       -1.36      2.13 o 
   9   5  11        0.13       -0.46      3.61 o 
 -12   6  11        1.05        2.68      2.98 o 
 -11   6  11        3.06       10.28      3.41 o 
 -10   6  11        3.87        5.85      1.82 o 
  -9   6  11        2.76        2.18      2.10 o 
  -8   6  11        0.22       -0.01      1.28 o 
  -7   6  11       31.17       28.53      4.35 o 
  -6   6  11       76.50       69.00      3.17 o 
  -5   6  11       15.71       17.32      2.69 o 
  -4   6  11        1.75        2.18      1.21 o 
  -3   6  11       26.09       23.86      1.99 o 
  -2   6  11       92.90      110.02      3.21 o 
  -1   6  11      117.79      123.63      3.87 o 
   0   6  11        2.32        4.82      1.33 o 
   1   6  11       13.80       15.79      2.09 o 
   2   6  11       40.70       48.81      4.52 o 
   3   6  11        1.93        2.03      2.07 o 
   4   6  11       21.36       26.88      3.45 o 
   5   6  11       46.51       42.62      7.61 o 
   6   6  11        4.30        4.03      2.11 o 
   7   6  11        0.11        1.66      2.17 o 
   8   6  11        1.05        1.84      2.52 o 
 -11   7  11       40.29       59.11      6.12 o 
 -10   7  11        1.33       -1.50      2.56 o 
  -9   7  11        0.17        1.32      2.04 o 
  -8   7  11        0.57        1.43      1.90 o 
  -7   7  11        6.02        8.22      2.48 o 
  -6   7  11       34.32       30.20      3.47 o 
  -5   7  11        0.82       -0.04      1.62 o 
  -4   7  11       35.55       39.46      3.12 o 
  -3   7  11       16.62       12.77      2.21 o 
  -2   7  11        3.69        6.58      1.52 o 
  -1   7  11       94.13      104.07      3.75 o 
   0   7  11       47.16       55.84      3.08 o 
   1   7  11        1.45        3.00      1.21 o 
   2   7  11        0.01        0.36      1.36 o 
   3   7  11       54.79       62.54      4.64 o 
   4   7  11        0.34        2.93      2.31 o 
   5   7  11        5.62       10.12      2.96 o 
   6   7  11        3.19        3.84      4.05 o 
   7   7  11        0.50        1.70      3.10 o 
   8   7  11        0.14       -0.42      2.52 o 
 -11   8  11        0.64       -0.13      3.15 o 
 -10   8  11        0.34       -1.20      2.83 o 
  -9   8  11       36.08       36.38      4.21 o 
  -8   8  11        0.23       -0.36      1.87 o 
  -7   8  11        4.30        7.48      3.34 o 
  -6   8  11        9.73        9.20      2.47 o 
  -5   8  11        1.23        1.90      1.69 o 
  -4   8  11        6.89        6.89      1.88 o 
  -3   8  11       32.28       33.99      2.99 o 
  -2   8  11       15.82       15.91      1.98 o 
  -1   8  11        9.12       10.26      1.72 o 
   0   8  11       72.61       75.03      3.57 o 
   1   8  11       92.28      100.88      4.12 o 
   2   8  11       63.73       71.79      3.72 o 
   3   8  11       36.55       36.11      3.79 o 
   4   8  11        3.86        8.30      4.23 o 
   5   8  11        0.92        2.95      5.00 o 
   6   8  11        3.51        5.24      2.92 o 
   7   8  11        9.67        8.33      4.73 o 
 -10   9  11        0.68        5.02      3.39 o 
  -9   9  11       44.44       61.91      6.49 o 
  -8   9  11       19.71       16.78      3.76 o 
  -7   9  11        1.30        1.57      3.21 o 
  -6   9  11        8.01        8.26      2.11 o 
  -5   9  11        3.10        2.91      1.76 o 
  -4   9  11        0.47       -0.67      1.52 o 
  -3   9  11        9.09        9.40      2.04 o 
  -2   9  11        1.01        2.14      1.71 o 
  -1   9  11        1.54        2.50      1.39 o 
   0   9  11        1.48        1.11      1.38 o 
   1   9  11       54.96       58.00      3.15 o 
   2   9  11       41.88       49.82      4.88 o 
   3   9  11       18.27       24.32      2.51 o 
   4   9  11       37.67       50.58      4.62 o 
   5   9  11        1.86        1.95      2.55 o 
   6   9  11       11.28       13.41      3.42 o 
  -9  10  11        0.09        1.38      3.05 o 
  -8  10  11        4.76        4.28      3.17 o 
  -7  10  11        9.40       16.70      2.72 o 
  -6  10  11        2.31        2.22      1.97 o 
  -5  10  11        9.61        9.77      2.31 o 
  -4  10  11       11.12        9.53      2.49 o 
  -3  10  11       13.41       12.72      2.09 o 
  -2  10  11        2.75        3.51      1.56 o 
  -1  10  11        8.35        7.01      2.19 o 
   0  10  11       25.12       23.27      2.48 o 
   1  10  11        0.20        0.82      1.30 o 
   2  10  11       10.05        9.14      1.77 o 
   3  10  11        7.96        9.97      2.01 o 
   4  10  11        0.48        2.84      2.44 o 
   5  10  11        0.85        6.15      3.98 o 
  -8  11  11        4.08        5.57      2.82 o 
  -7  11  11        1.59        5.62      2.70 o 
  -6  11  11        0.05        0.33      2.28 o 
  -5  11  11        0.14        1.01      1.90 o 
  -4  11  11        5.51        7.15      2.26 o 
  -3  11  11       11.66       14.51      2.25 o 
  -2  11  11        4.17        4.04      1.77 o 
  -1  11  11        9.83       10.21      2.35 o 
   0  11  11       19.81       22.50      3.13 o 
   1  11  11        2.16        3.67      1.80 o 
   2  11  11       15.95       17.18      2.57 o 
   3  11  11        0.41        7.96      3.68 o 
   4  11  11        1.65       11.03      4.21 o 
  -6  12  11        1.81        1.46      2.54 o 
  -5  12  11        4.31        1.76      2.52 o 
  -4  12  11        0.00        1.05      2.41 o 
  -3  12  11        3.45        7.37      2.83 o 
  -2  12  11        3.74        7.25      2.97 o 
  -1  12  11        1.41        0.93      2.31 o 
   0  12  11       17.09       21.91      3.85 o 
   1  12  11        0.65        6.43      2.79 o 
   2  12  11        1.30        1.40      2.47 o 
   3  12  11        7.79       12.58      4.45 o 
  -4  13  11        0.00        5.50      4.33 o 
  -3  13  11        0.00        4.62      2.80 o 
  -2  13  11        3.48        4.00      2.75 o 
  -1  13  11        0.43        4.38      3.26 o 
   0  13  11        0.52        4.48      3.80 o 
 -13   0  12        0.06        1.15      3.31 o 
 -12   0  12        1.03        4.40      3.52 o 
 -11   0  12       19.94       19.31      4.52 o 
 -10   0  12       13.15       17.44      4.20 o 
  -9   0  12       10.87        9.13      3.53 o 
  -8   0  12        8.00        8.77      3.28 o 
  -7   0  12       23.52       32.80      4.60 o 
  -6   0  12       21.42       19.32      3.70 o 
  -5   0  12       74.54       75.11      5.63 o 
  -4   0  12       34.98       32.39      4.27 o 
  -3   0  12      197.08      181.19      8.52 o 
  -2   0  12       11.08        8.16      2.74 o 
  -1   0  12       60.00       51.44      5.08 o 
   0   0  12      188.39      162.41      8.26 o 
   1   0  12       51.45       58.94      5.66 o 
   2   0  12        0.24       -1.39      1.92 o 
   3   0  12       27.28       25.34      3.89 o 
   4   0  12      319.86      304.88     12.68 o 
   5   0  12        2.03        2.35      2.41 o 
   6   0  12       27.31       30.74      4.67 o 
   7   0  12        0.00       -0.04      2.32 o 
   8   0  12        8.29        5.13      3.07 o 
   9   0  12        2.78        3.37      3.02 o 
 -13   1  12        3.05        4.93      2.77 o 
 -12   1  12        6.83       10.60      2.97 o 
 -11   1  12        5.18        4.05      2.39 o 
 -10   1  12       11.12        8.36      2.52 o 
  -9   1  12        1.29        2.09      2.39 o 
  -8   1  12        0.03        4.11      2.08 o 
  -7   1  12        4.11        4.50      2.04 o 
  -6   1  12       46.65       43.94      3.55 o 
  -5   1  12       93.76       83.84      8.67 o 
  -4   1  12       46.32       42.23      2.27 o 
  -3   1  12       51.71       51.29      2.49 o 
  -2   1  12       15.01       20.16      1.82 o 
  -1   1  12      135.28      129.12      3.76 o 
   0   1  12        1.79        1.32      1.26 o 
   1   1  12       37.09       36.45      2.42 o 
   2   1  12       91.66       92.05      5.29 o 
   3   1  12       13.50       13.77      2.26 o 
   4   1  12       12.09       14.63      1.94 o 
   5   1  12        0.39        1.71      1.43 o 
   6   1  12        0.00       -0.99      1.42 o 
   7   1  12        9.17       10.17      1.94 o 
   8   1  12       29.78       30.86      3.36 o 
   9   1  12        2.56        2.48      2.12 o 
 -13   2  12        1.46        0.17      2.34 o 
 -12   2  12        0.40        3.13      2.14 o 
 -11   2  12        6.10        8.52      2.29 o 
 -10   2  12        8.11        8.41      2.70 o 
  -9   2  12        0.33        0.15      1.86 o 
  -8   2  12        2.68        5.85      2.15 o 
  -7   2  12       11.36       10.65      1.60 o 
  -6   2  12       15.22       14.70      1.72 o 
  -5   2  12        1.50        0.96      2.08 o 
  -4   2  12       50.61       46.80      2.77 o 
  -3   2  12       14.17       13.87      2.74 o 
  -2   2  12       32.27       26.55      2.08 o 
  -1   2  12       44.66       43.51      2.60 o 
   0   2  12        7.06        7.12      1.58 o 
   1   2  12        0.12        1.05      1.25 o 
   2   2  12       27.01       25.56      2.22 o 
   3   2  12        4.31        4.04      1.51 o 
   4   2  12       12.12        7.86      2.22 o 
   5   2  12        1.73       -0.38      2.66 o 
   6   2  12       13.92       15.00      2.50 o 
   7   2  12       16.47       15.84      2.21 o 
   8   2  12        4.34        5.03      2.37 o 
 -12   3  12        0.50        0.27      2.90 o 
 -11   3  12        2.98        0.08      2.14 o 
 -10   3  12       35.11       51.44      4.72 o 
  -9   3  12        3.17        1.59      1.46 o 
  -8   3  12        1.66        1.59      1.40 o 
  -7   3  12        0.01       -0.21      1.57 o 
  -6   3  12        0.01       -0.55      1.36 o 
  -5   3  12       25.00       21.99      3.94 o 
  -4   3  12       40.33       41.33      4.74 o 
  -3   3  12      115.64      104.44      6.38 o 
  -2   3  12        2.01       -0.30      1.46 o 
  -1   3  12       10.97        7.28      1.79 o 
   0   3  12        7.36        6.65      1.51 o 
   1   3  12        4.80        5.14      1.42 o 
   2   3  12       16.69       15.71      1.92 o 
   3   3  12        8.16        9.62      1.73 o 
   4   3  12        1.39        0.55      1.38 o 
   5   3  12        5.61        5.28      1.70 o 
   6   3  12       12.93       14.54      2.05 o 
   7   3  12        7.34       10.25      2.77 o 
   8   3  12       14.06       12.63      2.97 o 
 -12   4  12        1.51        2.70      3.04 o 
 -11   4  12        1.00       -0.12      2.17 o 
 -10   4  12        5.11        6.06      1.83 o 
  -9   4  12        2.40        1.40      1.55 o 
  -8   4  12       11.02       14.83      2.04 o 
  -7   4  12        1.22       -0.65      1.31 o 
  -6   4  12        6.90        9.03      1.71 o 
  -5   4  12       83.22       70.74      3.68 o 
  -4   4  12      151.15      146.74      5.16 o 
  -3   4  12       47.22       52.40      5.33 o 
  -2   4  12      189.97      181.62      5.69 o 
  -1   4  12       73.76       69.39      5.75 o 
   0   4  12       41.11       44.10      3.20 o 
   1   4  12        4.25        3.67      1.63 o 
   2   4  12       30.07       29.97      2.77 o 
   3   4  12       31.64       28.76      2.32 o 
   4   4  12       27.46       25.26      2.26 o 
   5   4  12        0.22       -0.43      1.87 o 
   6   4  12        2.84        2.21      2.35 o 
   7   4  12        0.02        0.25      2.28 o 
   8   4  12        0.95        0.01      2.41 o 
 -12   5  12        0.69       -0.33      2.85 o 
 -11   5  12        0.76       -2.03      2.18 o 
 -10   5  12        2.48        1.62      1.71 o 
  -9   5  12        0.36       -1.40      2.22 o 
  -8   5  12        0.25        0.12      1.42 o 
  -7   5  12        6.89        9.58      1.80 o 
  -6   5  12        0.02        0.19      1.31 o 
  -5   5  12       11.84       18.13      2.34 o 
  -4   5  12       57.80       50.20      4.37 o 
  -3   5  12       63.49       59.02      3.39 o 
  -2   5  12      114.40      130.07     11.67 o 
  -1   5  12        0.53       -0.30      1.47 o 
   0   5  12       24.21       28.80      3.06 o 
   1   5  12       13.93       12.19      1.99 o 
   2   5  12       13.10       11.90      1.99 o 
   3   5  12       13.78       20.77      4.02 o 
   4   5  12        0.05        6.43      3.16 o 
   5   5  12       54.56       58.77      7.77 o 
   6   5  12       11.65       13.92      2.89 o 
   7   5  12        4.82        9.31      2.86 o 
   8   5  12        6.38        3.42      2.68 o 
 -11   6  12        2.41        0.60      2.85 o 
 -10   6  12        1.93        0.94      3.53 o 
  -9   6  12        0.20        0.66      1.48 o 
  -8   6  12        0.00       -1.22      1.22 o 
  -7   6  12       37.96       43.48      2.95 o 
  -6   6  12        4.55        4.97      2.01 o 
  -5   6  12        2.26        2.13      2.08 o 
  -4   6  12        4.54        8.22      1.99 o 
  -3   6  12        2.09        2.72      1.33 o 
  -2   6  12        1.28        1.68      2.05 o 
  -1   6  12      133.44      146.67      7.59 o 
   0   6  12      142.67      140.39      7.50 o 
   1   6  12       46.16       42.79      4.97 o 
   2   6  12       18.14       12.21      3.44 o 
   3   6  12        6.22       13.20      3.87 o 
   4   6  12       10.36        6.30      3.57 o 
   5   6  12        1.77        4.08      3.64 o 
   6   6  12        3.75        3.50      2.34 o 
   7   6  12        3.23        2.49      2.52 o 
 -11   7  12       24.05       18.23      4.10 o 
 -10   7  12        1.04        0.08      2.98 o 
  -9   7  12        0.08       -0.21      2.14 o 
  -8   7  12        1.26        0.01      1.93 o 
  -7   7  12        0.20        2.24      2.03 o 
  -6   7  12        0.62       -0.66      1.83 o 
  -5   7  12        0.00        0.10      3.26 o 
  -4   7  12        9.24       10.36      2.48 o 
  -3   7  12       14.05       14.29      2.66 o 
  -2   7  12       12.22       13.76      2.77 o 
  -1   7  12       53.63       61.31      5.62 o 
   0   7  12        0.05       -0.97      2.43 o 
   1   7  12       15.60       16.51      3.86 o 
   2   7  12        0.97       -0.71      2.65 o 
   3   7  12       53.49       52.43      5.80 o 
   4   7  12       44.14       41.44      5.70 o 
   5   7  12       18.42       23.14      4.83 o 
   6   7  12       10.13       11.18      4.35 o 
   7   7  12        2.07       -2.85      3.59 o 
 -10   8  12        0.08        0.66      3.00 o 
  -9   8  12        0.13       -2.70      2.70 o 
  -8   8  12        5.61        6.29      3.46 o 
  -7   8  12        0.15       -1.78      1.78 o 
  -6   8  12        1.50        1.84      7.47 o 
  -5   8  12        0.10        0.29      2.16 o 
  -4   8  12        2.47        2.31      2.06 o 
  -3   8  12        6.98        8.35      2.47 o 
  -2   8  12        4.37        1.55      3.40 o 
  -1   8  12       13.27       10.05      2.59 o 
   0   8  12       15.40       12.43      3.59 o 
   1   8  12        0.02        2.44      2.91 o 
   2   8  12       15.74       12.88      3.73 o 
   3   8  12       10.31       12.43      3.90 o 
   4   8  12        0.16       -2.93      2.93 o 
   5   8  12        0.11       -1.32      3.39 o 
   6   8  12        2.12        4.72      4.01 o 
  -9   9  12       40.60       50.23      6.16 o 
  -8   9  12        5.73        5.22      3.39 o 
  -7   9  12        1.30        5.38      2.53 o 
  -6   9  12        0.05       -1.95      1.95 o 
  -5   9  12       12.74       13.07      2.90 o 
  -4   9  12       22.27       27.54      3.57 o 
  -3   9  12        9.11       10.36      3.92 o 
  -2   9  12       41.46       45.13      4.28 o 
  -1   9  12       11.42        9.70      2.68 o 
   0   9  12        0.79       -0.14      1.69 o 
   1   9  12       32.85       26.69      2.94 o 
   2   9  12        4.56        9.65      2.59 o 
   3   9  12        3.59        3.04      2.27 o 
   4   9  12        0.75        1.53      2.51 o 
   5   9  12        0.08        7.70      7.46 o 
  -8  10  12        3.46        2.53      3.28 o 
  -7  10  12        0.42       -0.42      3.01 o 
  -6  10  12        6.68       10.15      2.90 o 
  -5  10  12        4.17        1.03      2.25 o 
  -4  10  12        6.06        5.32      2.44 o 
  -3  10  12        0.28        0.62      2.06 o 
  -2  10  12        0.06       -0.43      2.00 o 
  -1  10  12       15.25       15.02      2.16 o 
   0  10  12       12.81       12.57      2.10 o 
   1  10  12        5.66       10.14      2.37 o 
   2  10  12       44.62       49.33      4.61 o 
   3  10  12       14.42       14.37      8.70 o 
   4  10  12        0.14        6.85      9.74 o 
  -7  11  12       35.14       58.65      6.57 o 
  -6  11  12        2.43        1.38      3.25 o 
  -5  11  12        9.37       10.62      3.68 o 
  -4  11  12       27.52       26.54      4.78 o 
  -3  11  12        3.40        6.12      2.54 o 
  -2  11  12        4.78        4.61      1.87 o 
  -1  11  12        0.10        0.55      2.03 o 
   0  11  12        0.48        0.06      1.93 o 
   1  11  12        1.99        6.53      3.17 o 
   2  11  12        1.13        5.61      4.65 o 
   3  11  12        2.28        7.32      2.61 o 
  -5  12  12        4.80        4.24      3.40 o 
  -4  12  12        0.14       -0.38      3.19 o 
  -3  12  12        0.29       -1.37      1.88 o 
  -2  12  12       12.44       12.55      4.53 o 
  -1  12  12        0.24        0.14      2.08 o 
   0  12  12        5.73        5.97      3.12 o 
   1  12  12        0.16        1.92      5.27 o 
 -12   1  13        4.63        0.23      3.29 o 
 -11   1  13        1.40        1.31      2.30 o 
 -10   1  13        2.06        4.52      2.36 o 
  -9   1  13        4.32        4.22      3.58 o 
  -8   1  13       22.92       20.49      4.21 o 
  -7   1  13        0.08       -0.82      1.71 o 
  -6   1  13        0.04        1.41      1.75 o 
  -5   1  13        0.06       -1.00      1.62 o 
  -4   1  13        0.58        2.07      1.73 o 
  -3   1  13       55.01       54.88      4.65 o 
  -2   1  13        0.16        1.43      1.85 o 
  -1   1  13       11.49        9.49      2.80 o 
   0   1  13        8.69        5.48      1.48 o 
   1   1  13       72.11       66.78      3.18 o 
   2   1  13        3.35        4.46      1.51 o 
   3   1  13       16.27       14.55      1.94 o 
   4   1  13       67.14       64.55      5.09 o 
   5   1  13       11.09        8.09      2.13 o 
   6   1  13        2.82        1.81      1.90 o 
   7   1  13        0.36        2.98      2.04 o 
   8   1  13        0.53       -1.83      1.87 o 
 -12   2  13        0.94        0.02      2.18 o 
 -11   2  13        0.26        3.95      2.43 o 
 -10   2  13        0.58       -0.73      2.01 o 
  -9   2  13       20.31       23.89      3.71 o 
  -8   2  13       56.57       60.20      4.45 o 
  -7   2  13       24.60       34.54      4.72 o 
  -6   2  13       15.17       15.33      2.98 o 
  -5   2  13       10.89       13.93      1.76 o 
  -4   2  13        0.01       -1.15      1.15 o 
  -3   2  13      273.56      238.31      5.55 o 
  -2   2  13       57.54       53.07      2.88 o 
  -1   2  13       26.63       30.04      2.53 o 
   0   2  13        1.13        0.52      1.21 o 
   1   2  13       31.35       36.97      2.62 o 
   2   2  13       10.04        8.68      2.13 o 
   3   2  13        2.26        1.47      1.45 o 
   4   2  13        0.48        0.94      1.54 o 
   5   2  13       32.16       39.59      2.96 o 
   6   2  13       27.85       20.86      3.49 o 
   7   2  13        0.24        0.26      1.59 o 
   8   2  13        0.87        2.36      2.40 o 
 -12   3  13        0.02        1.42      2.31 o 
 -11   3  13        0.46       -0.04      2.84 o 
 -10   3  13       10.02       18.81      4.24 o 
  -9   3  13        0.15        0.47      2.72 o 
  -8   3  13        9.10       10.55      3.34 o 
  -7   3  13        5.01        3.82      1.70 o 
  -6   3  13        1.89        3.80      1.75 o 
  -5   3  13       35.16       37.61      6.04 o 
  -4   3  13       36.75       28.29      2.67 o 
  -3   3  13       46.95       49.12      3.35 o 
  -2   3  13       22.95       17.95      2.39 o 
  -1   3  13        5.78        4.80      1.78 o 
   0   3  13       32.68       36.33      2.59 o 
   1   3  13       14.48       13.49      1.86 o 
   2   3  13       37.47       41.62      3.95 o 
   3   3  13        4.31        7.03      1.74 o 
   4   3  13        6.29        7.94      1.88 o 
   5   3  13       13.03       14.97      2.14 o 
   6   3  13        6.82        4.85      1.74 o 
   7   3  13       28.55       23.77      3.37 o 
 -12   4  13        0.11        0.03      2.78 o 
 -11   4  13        0.31        0.27      2.76 o 
 -10   4  13       18.88       12.09      3.66 o 
  -9   4  13       23.70       25.59      4.37 o 
  -8   4  13        5.97        1.65      1.83 o 
  -7   4  13       17.70       22.74      2.66 o 
  -6   4  13        0.19       -1.44      1.44 o 
  -5   4  13       21.87       11.68      2.77 o 
  -4   4  13       23.03       15.40      3.13 o 
  -3   4  13        6.83        5.12      1.82 o 
  -2   4  13       14.67       15.83      2.35 o 
  -1   4  13        1.64        1.32      1.64 o 
   0   4  13        6.32        6.41      1.94 o 
   1   4  13       34.34       40.24      7.04 o 
   2   4  13        4.57        3.60      1.53 o 
   3   4  13        4.49        3.91      1.58 o 
   4   4  13        2.26        2.54      1.52 o 
   5   4  13       17.68       19.47      4.28 o 
   6   4  13        1.76        4.80      2.51 o 
   7   4  13        2.20        1.78      2.34 o 
 -11   5  13        0.08        1.29      2.96 o 
 -10   5  13        0.11       -0.73      1.75 o 
  -9   5  13       10.17       10.64      2.26 o 
  -8   5  13       19.80       21.13      2.68 o 
  -7   5  13        3.48        3.85      2.93 o 
  -6   5  13        9.17       10.82      2.11 o 
  -5   5  13        3.28        3.12      1.74 o 
  -4   5  13       11.75       14.77      2.27 o 
  -3   5  13        4.09        5.57      1.83 o 
  -2   5  13       16.78       17.62      2.33 o 
  -1   5  13       24.17       23.51      3.66 o 
   0   5  13       23.67       22.56      3.22 o 
   1   5  13        2.58        1.90      3.99 o 
   2   5  13        1.72        1.61      3.02 o 
   3   5  13       19.48       17.62      4.17 o 
   4   5  13        2.64        3.30      2.31 o 
   5   5  13       14.08       14.41      3.03 o 
   6   5  13       23.95       28.53      3.75 o 
   7   5  13        3.94        5.02      3.45 o 
 -11   6  13        5.73       -0.30      2.97 o 
 -10   6  13        0.02       -0.45      2.11 o 
  -9   6  13        1.15       -0.96      1.67 o 
  -8   6  13        0.44       -1.04      2.11 o 
  -7   6  13        5.56        9.85      2.12 o 
  -6   6  13        0.31       -1.45      1.45 o 
  -5   6  13        6.30        6.13      1.78 o 
  -4   6  13        0.54        2.77      1.57 o 
  -3   6  13        1.06        2.10      1.63 o 
  -2   6  13       17.64       15.83      3.57 o 
  -1   6  13       12.79        8.74      3.13 o 
   0   6  13      113.76      122.93      7.24 o 
   1   6  13       18.70       14.92      3.79 o 
   2   6  13        0.47       -1.27      2.78 o 
   3   6  13       27.32       26.39      4.81 o 
   4   6  13       21.14       23.43      4.75 o 
   5   6  13        2.33       -3.32      3.32 o 
   6   6  13        1.40        1.81      2.49 o 
 -10   7  13        0.09       -2.80      2.80 o 
  -9   7  13        0.72        4.35      4.62 o 
  -8   7  13        0.00       -2.02      2.02 o 
  -7   7  13        1.41        3.44      2.33 o 
  -6   7  13        8.81        4.62      2.91 o 
  -5   7  13        0.39       -1.57      2.49 o 
  -4   7  13        0.26        3.09      2.69 o 
  -3   7  13        2.78        2.24      2.75 o 
  -2   7  13       33.53       32.64      4.59 o 
  -1   7  13        0.00        0.90      2.68 o 
   0   7  13      112.86      105.78      6.96 o 
   1   7  13        0.23        1.21      2.88 o 
   2   7  13        1.21        3.33      3.11 o 
   3   7  13        0.00        0.07      3.27 o 
   4   7  13        3.13        6.38      3.87 o 
   5   7  13        4.16        6.00      3.77 o 
   6   7  13        0.00       -3.78      3.78 o 
  -9   8  13        0.71       -0.43      2.82 o 
  -8   8  13        2.76        4.00      2.66 o 
  -7   8  13        5.48        3.54      2.73 o 
  -6   8  13        0.48        3.56      2.69 o 
  -5   8  13        0.28        1.55      2.80 o 
  -4   8  13        5.61        1.83      2.70 o 
  -3   8  13        1.65        7.78      3.31 o 
  -2   8  13        2.42       -1.19      2.58 o 
  -1   8  13        1.64        2.23      2.90 o 
   0   8  13       15.94       16.21      3.99 o 
   1   8  13       15.90       16.87      4.24 o 
   2   8  13       93.81       92.56      7.09 o 
   3   8  13       21.85       18.24      4.68 o 
   4   8  13       10.07        2.52      3.91 o 
   5   8  13        0.12       -2.33      3.52 o 
  -8   9  13        0.39       -2.69      2.69 o 
  -7   9  13        8.09       15.62      3.31 o 
  -6   9  13        0.03       -2.02      2.17 o 
  -5   9  13        0.34       -0.37      2.87 o 
  -4   9  13        1.77        0.90      2.96 o 
  -3   9  13       12.40       21.79      4.24 o 
  -2   9  13       23.69       29.11      4.75 o 
  -1   9  13        3.54        2.51      3.03 o 
   0   9  13        0.14       -2.39      2.69 o 
   1   9  13       29.72       27.95      4.79 o 
   2   9  13        6.22        8.25      4.02 o 
   3   9  13        9.59       10.68      4.09 o 
   4   9  13        0.90        0.75      3.62 o 
  -7  10  13        0.53        0.03      3.22 o 
  -6  10  13        0.43       -2.54      2.77 o 
  -5  10  13        3.73        3.22      2.49 o 
  -4  10  13        0.84       -0.36      3.14 o 
  -3  10  13        0.13       -1.05      2.71 o 
  -2  10  13        0.26        2.17      3.01 o 
  -1  10  13        0.00        0.25      2.80 o 
   0  10  13        0.49       -2.60      2.60 o 
   1  10  13        1.80        7.76      3.70 o 
   2  10  13        0.39        4.98      3.73 o 
   3  10  13        2.86        0.70      3.44 o 
  -5  11  13        2.39        3.47      3.15 o 
  -4  11  13        9.70        8.92      3.77 o 
  -3  11  13        4.96        1.56      3.25 o 
  -2  11  13        4.39        2.04      3.40 o 
  -1  11  13        0.34       -2.95      2.95 o 
   0  11  13        2.61        7.58      3.58 o 
   1  11  13        8.80       10.65      4.07 o 
 -12   0  14        0.00       -0.93      3.09 o 
 -11   0  14        0.49       -2.38      2.97 o 
 -10   0  14        2.47        5.37      3.51 o 
  -9   0  14        0.04        4.46      3.15 o 
  -8   0  14        3.26        2.07      2.88 o 
  -7   0  14        3.35        2.76      2.79 o 
  -6   0  14      170.72      173.72      9.46 o 
  -5   0  14       43.35       39.88      5.17 o 
  -4   0  14        9.48        7.92      3.05 o 
  -3   0  14        2.69        0.87      2.39 o 
  -2   0  14       41.52       41.56      5.20 o 
  -1   0  14      370.22      321.26     13.12 o 
   0   0  14       11.26        6.68      2.97 o 
   1   0  14        0.02       -0.73      2.14 o 
   2   0  14        1.80        1.57      2.62 o 
   3   0  14        0.04       -0.37      2.40 o 
   4   0  14        2.30        0.54      2.47 o 
   5   0  14        0.85       -2.21      2.21 o 
   6   0  14        0.64        5.89      3.29 o 
   7   0  14        7.94        9.65      3.55 o 
 -11   1  14        0.03       -0.55      2.18 o 
 -10   1  14        0.02        0.38      2.10 o 
  -9   1  14        0.27        1.56      2.16 o 
  -8   1  14        1.49        1.61      3.37 o 
  -7   1  14       22.74       25.06      3.35 o 
  -6   1  14       11.86       11.41      2.40 o 
  -5   1  14        0.22        0.24      1.73 o 
  -4   1  14        1.18        0.33      1.67 o 
  -3   1  14       33.85       33.68      5.84 o 
  -2   1  14        0.11        0.95      1.63 o 
  -1   1  14       61.20       61.03      4.70 o 
   0   1  14        2.62        2.81      1.84 o 
   1   1  14        0.39        2.15      1.74 o 
   2   1  14        0.56        2.78      1.81 o 
   3   1  14        5.43        3.95      2.00 o 
   4   1  14       26.03       24.48      3.43 o 
   5   1  14        9.04        4.90      3.54 o 
   6   1  14        2.07        2.91      2.07 o 
   7   1  14        3.71        1.85      2.06 o 
 -11   2  14        0.62        1.41      2.28 o 
 -10   2  14        2.07        2.81      2.30 o 
  -9   2  14        5.55        7.20      2.48 o 
  -8   2  14       20.31       16.64      5.06 o 
  -7   2  14        5.77        2.24      2.03 o 
  -6   2  14        0.24        0.49      1.74 o 
  -5   2  14        9.39        9.53      2.27 o 
  -4   2  14        2.40        4.09      5.24 o 
  -3   2  14        0.36        0.35      1.58 o 
  -2   2  14        0.22       -0.43      1.28 o 
  -1   2  14        0.27       -0.84      1.46 o 
   0   2  14        5.25        6.21      1.53 o 
   1   2  14       33.01       35.01      3.15 o 
   2   2  14       17.26       15.18      2.12 o 
   3   2  14        2.01        0.93      1.51 o 
   4   2  14        0.00        1.55      2.46 o 
   5   2  14        0.60        1.11      1.64 o 
   6   2  14        0.24        0.15      1.80 o 
   7   2  14       14.41       10.59      2.56 o 
 -11   3  14        1.36        0.57      2.73 o 
 -10   3  14        0.73       -1.43      2.73 o 
  -9   3  14        0.02       -1.13      2.71 o 
  -8   3  14        1.43        0.47      2.76 o 
  -7   3  14        5.02        7.26      3.10 o 
  -6   3  14        0.18       -1.51      1.51 o 
  -5   3  14       20.22       19.19      4.17 o 
  -4   3  14        3.69        5.03      1.85 o 
  -3   3  14        1.65        1.36      1.60 o 
  -2   3  14        2.21        4.09      2.11 o 
  -1   3  14        9.33        8.36      1.69 o 
   0   3  14        1.14       -0.97      1.31 o 
   1   3  14        1.67        2.12      1.99 o 
   2   3  14       37.61       36.03      3.77 o 
   3   3  14        3.80        8.89      2.90 o 
   4   3  14       16.31       17.57      2.31 o 
   5   3  14       11.51        9.15      2.00 o 
   6   3  14       12.74       11.63      2.90 o 
 -11   4  14        6.78        2.60      3.23 o 
 -10   4  14       22.52       21.49      4.42 o 
  -9   4  14        0.54        1.84      2.95 o 
  -8   4  14        0.12       -1.23      3.17 o 
  -7   4  14        7.02        3.72      1.92 o 
  -6   4  14        1.62        2.43      1.76 o 
  -5   4  14        1.56        1.99      2.44 o 
  -4   4  14       43.48       52.19      3.63 o 
  -3   4  14        3.90        3.05      2.75 o 
  -2   4  14        1.13       -0.07      1.66 o 
  -1   4  14       31.98       34.29      3.14 o 
   0   4  14        4.38        2.31      2.48 o 
   1   4  14        2.65        1.10      1.72 o 
   2   4  14        5.69        5.39      2.01 o 
   3   4  14       12.80       13.82      2.07 o 
   4   4  14        0.08        0.95      1.93 o 
   5   4  14        5.37        1.00      2.97 o 
   6   4  14        4.23        7.63      2.70 o 
 -10   5  14        0.00       -2.49      2.49 o 
  -9   5  14        2.65        0.41      1.85 o 
  -8   5  14       13.69       18.96      2.68 o 
  -7   5  14        1.15        3.29      2.56 o 
  -6   5  14        0.00        3.96      1.91 o 
  -5   5  14        1.65        2.39      1.78 o 
  -4   5  14        1.34        0.78      1.65 o 
  -3   5  14        6.55        8.50      2.06 o 
  -2   5  14        8.21        4.80      1.87 o 
  -1   5  14        5.54        6.69      1.98 o 
   0   5  14        0.32       -1.46      1.46 o 
   1   5  14        6.91        5.35      1.84 o 
   2   5  14       23.58       19.61      4.20 o 
   3   5  14        5.23        5.32      3.70 o 
   4   5  14        4.09        7.02      2.75 o 
   5   5  14        6.77        6.95      2.75 o 
   6   5  14        0.98        0.96      2.44 o 
 -10   6  14        0.27       -2.59      2.59 o 
  -9   6  14        2.48        4.03      2.94 o 
  -8   6  14        0.80        1.68      1.88 o 
  -7   6  14        8.81       14.09      2.42 o 
  -6   6  14       14.59       13.62      2.70 o 
  -5   6  14       33.33       26.05      2.80 o 
  -4   6  14        0.75       -0.80      1.56 o 
  -3   6  14        2.14        1.50      1.64 o 
  -2   6  14       58.87       48.87      5.41 o 
  -1   6  14        2.92        1.18      2.93 o 
   0   6  14        6.27        6.40      3.22 o 
   1   6  14        1.30       -0.12      3.00 o 
   2   6  14        5.58        9.84      3.74 o 
   3   6  14        0.70        2.47      3.23 o 
   4   6  14        3.84        4.15      3.98 o 
   5   6  14        8.36        7.87      4.34 o 
  -9   7  14        0.95       -2.78      2.78 o 
  -8   7  14        0.69        0.00      2.92 o 
  -7   7  14        3.14       -1.38      2.82 o 
  -6   7  14       16.65       23.85      4.32 o 
  -5   7  14        3.44       10.06      3.44 o 
  -4   7  14        0.00       -2.48      2.48 o 
  -3   7  14        0.01       -2.22      2.63 o 
  -2   7  14       37.73       38.49      5.11 o 
  -1   7  14        9.39       10.77      3.61 o 
   0   7  14        0.45        0.95      3.03 o 
   1   7  14        4.63        2.84      3.37 o 
   2   7  14        6.67        8.96      3.76 o 
   3   7  14        1.44       -0.77      3.32 o 
   4   7  14        0.28       -0.29      3.49 o 
  -8   8  14        6.32        7.42      3.69 o 
  -7   8  14        8.34        7.30      3.53 o 
  -6   8  14        2.56        2.00      3.24 o 
  -5   8  14        5.46        6.13      3.47 o 
  -4   8  14        0.10        3.82      3.14 o 
  -3   8  14       15.69       16.28      4.22 o 
  -2   8  14        7.02       11.01      3.76 o 
  -1   8  14        0.24        1.96      3.15 o 
   0   8  14        7.98        7.05      3.68 o 
   1   8  14        0.59       -0.37      3.09 o 
   2   8  14       13.94       16.43      4.47 o 
   3   8  14        1.03        2.51      3.57 o 
   4   8  14        0.00       -1.49      3.69 o 
  -7   9  14        8.62       13.96      4.16 o 
  -6   9  14        0.12        2.23      3.12 o 
  -5   9  14        0.01       -0.40      2.97 o 
  -4   9  14        7.93       12.40      3.97 o 
  -3   9  14        9.34        8.59      3.65 o 
  -2   9  14       12.70        9.48      3.86 o 
  -1   9  14        0.41       -2.68      2.68 o 
   0   9  14       17.42       11.93      4.10 o 
   1   9  14        3.62        4.01      3.64 o 
   2   9  14        1.04        4.60      3.80 o 
  -6  10  14        0.57       -0.38      3.21 o 
  -5  10  14        0.04       -0.44      3.23 o 
  -4  10  14        2.46       -0.21      3.03 o 
  -3  10  14        0.36       -2.72      2.72 o 
  -2  10  14        4.48        4.30      3.48 o 
  -1  10  14        0.01        2.70      3.38 o 
   0  10  14        3.37        6.65      3.80 o 
   1  10  14        0.71       -0.35      3.43 o 
 -11   1  15        0.44        0.62      2.74 o 
 -10   1  15        0.22        3.08      2.32 o 
  -9   1  15        0.05       -0.78      2.13 o 
  -8   1  15        4.13        5.61      5.23 o 
  -7   1  15        1.90        2.14      2.08 o 
  -6   1  15        0.86       -0.91      1.79 o 
  -5   1  15       11.40        7.79      2.27 o 
  -4   1  15        1.61        2.83      1.99 o 
  -3   1  15       12.10       10.42      2.43 o 
  -2   1  15        3.42        6.18      2.16 o 
  -1   1  15       23.90       24.97      3.96 o 
   0   1  15        0.37        0.42      1.72 o 
   1   1  15        9.56        7.35      3.95 o 
   2   1  15        0.02       -0.27      1.77 o 
   3   1  15        2.08        0.34      1.86 o 
   4   1  15        0.76       -1.56      1.87 o 
   5   1  15        4.69        3.64      2.17 o 
   6   1  15       18.47       16.53      2.97 o 
 -11   2  15        0.07        1.99      8.80 o 
 -10   2  15        0.01        1.89      3.62 o 
  -9   2  15        7.76       10.29      2.68 o 
  -8   2  15       24.17       25.03      3.39 o 
  -7   2  15        0.01       -0.51      1.96 o 
  -6   2  15        2.13        3.72      3.66 o 
  -5   2  15        0.28       -0.24      1.71 o 
  -4   2  15       28.43       22.68      2.99 o 
  -3   2  15        9.74        6.96      2.19 o 
  -2   2  15       17.37       17.79      2.87 o 
  -1   2  15        0.38        1.51      1.74 o 
   0   2  15       27.37       20.42      3.61 o 
   1   2  15       34.90       29.06      3.36 o 
   2   2  15       11.14       11.07      2.51 o 
   3   2  15        5.51        3.00      2.56 o 
   4   2  15        0.01        1.03      1.98 o 
   5   2  15        0.21        1.10      1.96 o 
 -10   3  15        5.59        5.82      3.39 o 
  -9   3  15        0.54        0.68      2.94 o 
  -8   3  15        0.24       -2.51      2.51 o 
  -7   3  15        0.11       -1.05      2.53 o 
  -6   3  15        0.09        0.16      2.48 o 
  -5   3  15       26.65       20.03      4.04 o 
  -4   3  15        1.20        1.76      1.76 o 
  -3   3  15       16.09       27.43      2.89 o 
  -2   3  15        0.00        0.61      1.40 o 
  -1   3  15        2.21        1.43      1.49 o 
   0   3  15        0.67       -0.45      1.44 o 
   1   3  15       17.94       19.18      2.29 o 
   2   3  15       11.44       13.24      2.12 o 
   3   3  15        6.08        6.72      1.94 o 
   4   3  15        3.75        2.76      1.72 o 
   5   3  15        4.99        3.98      1.85 o 
 -10   4  15        0.11       -1.91      2.78 o 
  -9   4  15        0.67       -0.11      2.65 o 
  -8   4  15        5.77        7.98      3.20 o 
  -7   4  15        0.02        2.29      2.85 o 
  -6   4  15        3.84        1.43      1.83 o 
  -5   4  15        4.22        9.24      2.24 o 
  -4   4  15        2.35        4.03      3.36 o 
  -3   4  15       10.53        7.25      2.21 o 
  -2   4  15       12.25       13.17      4.04 o 
  -1   4  15        6.31       13.00      2.46 o 
   0   4  15        3.54        1.52      2.77 o 
   1   4  15        0.35        0.24      1.57 o 
   2   4  15       13.28       17.37      2.30 o 
   3   4  15        9.89       12.04      2.14 o 
   4   4  15        7.38        6.21      2.59 o 
   5   4  15        3.83        3.85      2.56 o 
  -9   5  15        5.55        6.53      3.26 o 
  -8   5  15        5.85        6.80      2.62 o 
  -7   5  15        2.38        2.61      1.98 o 
  -6   5  15       10.71       14.66      2.54 o 
  -5   5  15       19.42       23.75      2.86 o 
  -4   5  15        4.05        6.09      4.26 o 
  -3   5  15        0.02       -0.13      1.76 o 
  -2   5  15        0.25       -0.45      2.01 o 
  -1   5  15        0.50        1.39      1.84 o 
   0   5  15        9.91       10.91      2.29 o 
   1   5  15       19.31       17.33      4.11 o 
   2   5  15        9.67       11.00      4.03 o 
   3   5  15        0.42       -3.35      3.35 o 
   4   5  15       13.01        9.98      2.91 o 
  -9   6  15        4.79        6.33      3.29 o 
  -8   6  15        6.65        3.32      3.20 o 
  -7   6  15       14.04       22.46      4.15 o 
  -6   6  15       10.12       13.37      2.39 o 
  -5   6  15        0.07       -2.66      2.66 o 
  -4   6  15        0.09       -2.64      2.64 o 
  -3   6  15        6.49       -1.38      2.79 o 
  -2   6  15       29.76       21.69      4.30 o 
  -1   6  15        8.51       12.76      3.82 o 
   0   6  15        0.12        2.63      3.29 o 
   1   6  15        4.40        0.65      3.32 o 
   2   6  15        4.02       -1.68      3.25 o 
   3   6  15        1.50        3.32      3.86 o 
   4   6  15        0.78       -2.23      3.56 o 
  -8   7  15       10.07       11.70      3.84 o 
  -7   7  15       31.42       38.01      5.27 o 
  -6   7  15        3.88        4.87      3.37 o 
  -5   7  15       12.34       11.86      3.73 o 
  -4   7  15        3.61        3.41      3.28 o 
  -3   7  15        1.83        1.02      3.12 o 
  -2   7  15        0.00        1.40      3.28 o 
  -1   7  15       32.90       40.44      5.45 o 
   0   7  15       10.71       13.52      4.03 o 
   1   7  15        0.82        0.32      3.42 o 
   2   7  15        0.21       -1.35      3.27 o 
   3   7  15        6.93        4.35      3.98 o 
  -7   8  15        0.00       -2.94      2.94 o 
  -6   8  15        0.52       -1.82      3.04 o 
  -5   8  15        6.09        4.70      3.41 o 
  -4   8  15        1.26       -2.87      2.87 o 
  -3   8  15        0.84       -0.80      2.92 o 
  -2   8  15        4.73        0.97      3.07 o 
  -1   8  15       10.26        6.67      3.81 o 
   0   8  15       23.05       27.51      5.15 o 
   1   8  15        1.70        2.66      3.47 o 
   2   8  15        0.02       -0.54      3.65 o 
  -5   9  15        2.46       -0.56      3.05 o 
  -4   9  15        4.61        3.54      3.41 o 
  -3   9  15        2.74        5.63      3.65 o 
  -2   9  15        0.17       -2.83      2.83 o 
  -1   9  15        0.01        0.25      3.31 o 
   0   9  15        6.11        6.85      3.95 o 
 -10   0  16        3.10        6.09      3.86 o 
  -9   0  16        2.41        8.42      3.89 o 
  -8   0  16        0.02       -2.51      2.51 o 
  -7   0  16       48.44       60.27      6.68 o 
  -6   0  16       35.28       46.17      6.14 o 
  -5   0  16        0.11        0.71      2.66 o 
  -4   0  16        0.66        1.66      2.87 o 
  -3   0  16        5.75        6.33      3.06 o 
  -2   0  16        0.09        0.43      2.62 o 
  -1   0  16        5.43        5.28      3.21 o 
   0   0  16       10.06       13.08      3.90 o 
   1   0  16        0.18       -2.19      2.56 o 
   2   0  16        6.45        4.23      3.06 o 
   3   0  16        0.91        1.73      2.90 o 
   4   0  16       13.83       15.67      4.37 o 
 -10   1  16        1.77        4.93      2.60 o 
  -9   1  16        2.29        2.58      2.31 o 
  -8   1  16        7.36        5.51      2.48 o 
  -7   1  16        2.84        3.51      2.32 o 
  -6   1  16        8.55       11.91      6.57 o 
  -5   1  16        2.23        1.92      2.01 o 
  -4   1  16        3.50       -1.80      1.86 o 
  -3   1  16       15.68       22.66      3.28 o 
  -2   1  16        0.26        2.34      2.02 o 
  -1   1  16        7.60       11.07      2.60 o 
   0   1  16        0.54        0.59      1.84 o 
   1   1  16        2.98        2.41      3.40 o 
   2   1  16        2.69        4.22      2.28 o 
   3   1  16        2.15       -0.92      1.85 o 
   4   1  16        1.87        2.61      2.21 o 
  -9   2  16        4.85        8.79      2.85 o 
  -8   2  16        0.11       -0.41      2.64 o 
  -7   2  16        0.00       -0.10      2.05 o 
  -6   2  16        1.90       -1.84      1.84 o 
  -5   2  16       11.91       15.75      2.81 o 
  -4   2  16       20.87       23.35      3.22 o 
  -3   2  16        5.79        7.19      2.32 o 
  -2   2  16        0.88       -0.33      3.38 o 
  -1   2  16        2.41        0.76      1.89 o 
   0   2  16        1.83       -0.48      1.87 o 
   1   2  16        1.12        1.41      2.03 o 
   2   2  16        0.00        3.15      2.15 o 
   3   2  16        1.51        0.23      1.94 o 
   4   2  16        1.37        0.51      2.08 o 
  -9   3  16        0.09        2.58      3.06 o 
  -8   3  16        0.99       -1.91      2.63 o 
  -7   3  16        4.76        5.86      3.20 o 
  -6   3  16        3.34        8.17      3.29 o 
  -5   3  16        2.36        5.66      3.10 o 
  -4   3  16       24.62       30.48      4.84 o 
  -3   3  16        9.83       12.61      2.61 o 
  -2   3  16        3.70        6.06      2.23 o 
  -1   3  16        0.01        1.38      1.97 o 
   0   3  16        8.30        6.88      2.43 o 
   1   3  16        2.58        1.39      3.11 o 
   2   3  16        0.55        1.75      2.05 o 
   3   3  16       12.40       13.91      2.79 o 
   4   3  16        2.30        6.66      2.32 o 
  -9   4  16        2.52        7.16      3.35 o 
  -8   4  16        1.10        1.91      2.95 o 
  -7   4  16        5.34        6.43      3.22 o 
  -6   4  16       11.79       17.95      4.22 o 
  -5   4  16       30.70       35.94      5.20 o 
  -4   4  16        1.05       -0.02      1.85 o 
  -3   4  16        4.85        4.22      2.22 o 
  -2   4  16       15.30       20.26      4.37 o 
  -1   4  16        8.36        8.70      2.78 o 
   0   4  16       12.92        8.79      2.36 o 
   1   4  16        5.93        8.49      2.00 o 
   2   4  16        3.80        2.55      1.73 o 
   3   4  16        1.02        1.55      2.47 o 
  -8   5  16        0.02       -0.29      2.75 o 
  -7   5  16        0.25       -0.45      2.66 o 
  -6   5  16       13.66       21.67      6.13 o 
  -5   5  16        7.21        8.73      2.30 o 
  -4   5  16       33.54       32.93      3.23 o 
  -3   5  16       12.63        8.71      2.60 o 
  -2   5  16        6.66        3.31      3.13 o 
  -1   5  16        0.10       -0.59      1.92 o 
   0   5  16        1.34       -0.30      3.13 o 
   1   5  16       10.54        9.07      3.96 o 
   2   5  16        1.14       -1.72      3.33 o 
   3   5  16        5.16        8.10      2.93 o 
  -7   6  16       46.90       50.67      5.38 o 
  -6   6  16        3.50        8.82      3.57 o 
  -5   6  16        0.51        0.44      3.03 o 
  -4   6  16        1.76        4.62      3.37 o 
  -3   6  16        0.24       -1.65      2.89 o 
  -2   6  16        0.28       -2.86      2.86 o 
  -1   6  16        3.99        3.15      3.56 o 
   0   6  16       17.14       11.64      4.06 o 
   1   6  16        6.37        4.37      3.79 o 
   2   6  16        0.91        3.48      3.75 o 
  -6   7  16       27.13       38.64      5.31 o 
  -5   7  16        0.20        1.93      3.20 o 
  -4   7  16        1.35        5.04      3.60 o 
  -3   7  16        0.19        2.02      3.26 o 
  -2   7  16        0.02        0.79      3.18 o 
  -1   7  16        2.78        1.02      3.45 o 
   0   7  16        0.94       -0.42      3.38 o 
   1   7  16        0.71       -3.29      3.29 o 
  -4   8  16        1.34       -1.77      3.06 o 
  -3   8  16        2.22        1.35      3.34 o 
  -2   8  16        0.05       -0.69      3.24 o 
  -1   8  16        1.98       -2.82      3.12 o 
  -8   1  17        0.25        0.89      2.34 o 
  -7   1  17        6.34        7.70      2.70 o 
  -6   1  17        2.34        4.02      2.35 o 
  -5   1  17        1.21        3.60      2.22 o 
  -4   1  17        2.43        3.73      2.25 o 
  -3   1  17        0.00       -1.68      2.43 o 
  -2   1  17        5.40        5.71      2.37 o 
  -1   1  17        0.02        3.71      2.21 o 
   0   1  17       13.32       10.98      2.72 o 
   1   1  17        8.83        6.59      2.53 o 
   2   1  17        0.01        2.27      2.25 o 
  -8   2  17        1.61        4.40      3.77 o 
  -7   2  17        0.07       -0.57      2.01 o 
  -6   2  17        4.27        3.36      3.24 o 
  -5   2  17       30.44       32.96      5.80 o 
  -4   2  17       31.35       37.30      4.03 o 
  -3   2  17       35.65       38.73      4.95 o 
  -2   2  17        0.24        1.20      2.07 o 
  -1   2  17        0.24        0.75      2.12 o 
   0   2  17        0.36       -1.73      1.73 o 
   1   2  17        4.94        6.70      2.47 o 
   2   2  17        4.59       11.03      4.03 o 
  -8   3  17        0.06        6.61      3.42 o 
  -7   3  17        1.53        1.09      2.89 o 
  -6   3  17        0.03       -0.78      2.67 o 
  -5   3  17        3.32        5.56      3.34 o 
  -4   3  17        3.21        5.37      2.41 o 
  -3   3  17        1.35        1.44      2.12 o 
  -2   3  17       32.05       39.21      6.57 o 
  -1   3  17        3.01        1.39      3.63 o 
   0   3  17        9.90       10.41      3.60 o 
   1   3  17        0.88        3.50      2.20 o 
   2   3  17        4.55        4.82      2.41 o 
  -7   4  17       10.14       11.99      3.82 o 
  -6   4  17       24.82       35.84      5.35 o 
  -5   4  17       30.49       30.35      4.95 o 
  -4   4  17        3.73        5.60      3.14 o 
  -3   4  17        8.55        8.19      3.39 o 
  -2   4  17        9.96       13.63      3.68 o 
  -1   4  17        0.28        0.94      2.69 o 
   0   4  17        0.01       -0.37      1.93 o 
   1   4  17        2.63        1.80      2.09 o 
  -6   5  17        0.49        4.27      2.94 o 
  -5   5  17       19.76       19.22      4.10 o 
  -4   5  17       22.01       20.81      2.92 o 
  -3   5  17        0.28        0.93      3.68 o 
  -2   5  17        0.01        0.29      2.01 o 
  -1   5  17        0.00        4.02      3.48 o 
   0   5  17        0.27        3.52      3.62 o 
  -5   6  17        3.90       -1.28      3.25 o 
  -4   6  17        0.77       -0.24      3.14 o 
  -3   6  17        0.46       -2.76      3.01 o 
  -2   6  17        0.00       -0.69      3.28 o 
  -1   6  17        0.78       -3.20      3.20 o 
  -6   0  18        0.04       -1.25      2.76 o 
  -5   0  18        5.36        5.08      3.38 o 
  -4   0  18       16.09       22.64      4.82 o 
  -3   0  18       17.55       19.18      4.77 o 
  -2   0  18       76.45       82.85      8.25 o 
  -1   0  18       71.48       68.48      7.59 o 
   0   0  18        0.01       -0.73      3.08 o 
  -6   1  18        0.58       -1.04      2.05 o 
  -5   1  18        2.98        0.85      2.18 o 
  -4   1  18        0.05       -0.13      2.11 o 
  -3   1  18        0.20        1.26      3.59 o 
  -2   1  18       14.76       14.48      4.36 o 
  -1   1  18        3.25        3.62      3.54 o 
   0   1  18        0.80        4.79      2.51 o 
  -6   2  18        0.41       -0.21      2.28 o 
  -5   2  18        1.93        3.40      2.32 o 
  -4   2  18       30.63       35.13      6.77 o 
  -3   2  18       14.90       17.99      6.06 o 
  -2   2  18        1.23       -0.49      2.24 o 
  -1   2  18        0.61        3.62      2.44 o 
   0   2  18        4.10        2.74      2.33 o 
  -5   3  18        1.05        0.32      2.24 o 
  -4   3  18        2.48        4.29      2.46 o 
  -3   3  18       22.67       22.88      4.69 o 
  -2   3  18       12.11        8.98      2.78 o 
  -1   3  18        1.13        3.02      2.38 o 
  -3   4  18       11.92       14.50      3.96 o 
                                                 
